# Supplementary material for: Mechanics in the Production of Mandibular Fractures: A Clinical, Retrospective Case-Control Study
Source: PLoS One. 2016 Feb 22;11(2):e0149553. doi: 10.1371/journal.pone.0149553 (PMC4763280; doi:10.1371/journal.pone.0149553)
Supplement: S4 Appendix — (XLS) [file pone.0149553.s004.xls]

## Sheet: Sheet1
病案号	系统性疾病	血压(收缩压)	血压(舒张压)	吸烟(支/天)	吸烟历史(年)	饮酒(两/天)	饮酒历史(年)	CT/X线号	入院日期	出院日期	住院天数	职业	职业	初次1/转院2	受伤星期	受伤时间	开始手术或治疗	新鲜或陈旧（从受伤到手术）	受伤原因	主诉/主要问题	软组织损伤	下颌骨骨折部位	下颌骨折标准分类	下颌骨骨折数	Angle	性别	年龄	上颌软组织伤	下颌软组织伤	颌面部软组织伤	下前牙损伤	上前牙损伤	下后牙损伤	上后牙损伤	身体其他部位骨折损伤(是否)	Bilateral condylar	Unilateral condylar	Symphysis	Body	Ramus	Coronoid	No mandible (Other, n=0)	Mandible (Other, n=一)	Mandible (Other, n≥二)	no maxilla (n=0)	maxilla (n=一)	maxilla (n≥二)	髁突骨折名称	囊外分类Maclennan(左)
##		150	100	1	10			103577	2006.5.11	2006.5.31	20	农民	peasant	2	5	2004.3.19	2006.5.23	400	fall high7楼摔伤	下颌后缩畸形、张口3cm、咀嚼吞咽困难、言语不清		右下颌角陈旧性骨折	angle	1	1	1	31	2	2	2	2	2	2	2	1	2	2	2	2	2	2	1	2	2	1	2	2
##		108	75					130195	2008.5.4	2008.5.12	9	无业	unemployed	2	2	2008.4.15	2008.5.6	21	car车祸致全身多处骨折	开口1.5cm，咬合紊乱		下颌骨正中颏部，右下颌角骨折	sym，右angle	2	1	1	28	2	2	2	2	2	2	2	1	2	2	1	2	2	2	2	1	2	1	2	2
##		120	80	10	20	0.5	10	133044	2008.7.8	2008.7.18	10	下岗工人	unemployed	2	6	2008.6.28	2008.7.11	13	assault因纠纷被他人拳击伤	开口1.5cm，右侧开合	右侧面部肿胀明显	下颌正中颏部，右侧下颌角骨折	sym，右angle	2	1	1	45	1	2	1	1	2	2	2	2	2	2	1	2	2	2	2	1	2	1	2	2
##		110	70	10	3				2005.3.7	2005.3.15	8	个体司机	driver	2	7	2005.3.6	2005.3.9	3	motor骑摩托车摔倒	开口2cm	下前牙区牙龈撕裂	下颌骨颏部正中，右侧下颌角骨折	sym，右angle	2	1	1	24	2	1	1	2	2	2	2	2	2	2	1	2	2	2	2	1	2	1	2	2
##		125	68	30	n	0.5	n	55921	2005.7.10	2005.7.28	19	无业	unemployed	1	7	2005.7.10	2005.7.18	8	car车祸	开口1cm	左面颊部肿胀	下颌正中颏部，右下颌角骨折	sym，右angle	2	1	1	43	1	2	1	2	2	2	2	2	2	2	1	2	2	2	2	1	2	1	2	2
##								125156	2007.12.5	2007.12.17	12	儿童	child	2	7	2007.11.25	2007.12.7	12	motor被摩托车撞到致颌面部左下肢受伤	开口2cm，左牙列开合，右侧牙早接触	左面颊部肿胀	下颌正中颏部骨折，左下颌角骨折	sym，左angle	2	1	2	4	1	2	1	2	2	2	2	1	2	2	1	2	2	2	2	1	2	1	2	2
##		186	78	7	3.5	n	3.5	102556	2006.4.4	2006.4.12	8	无业	unemployed	2	6	2006.3.25	2006.4.7	13	assault被人打伤	左下颌骨错位，前牙早接触、张口2cm		颏部正中颏部斜行、左下颌角骨折	sym，左angle	2	1	1	32	2	2	2	2	2	2	2	1	2	2	1	2	2	2	2	1	2	1	2	2
##		90	60					135820	2008.8.29	2008.9.10	12	学生	student	2	6	2008.8.23	2008.9.2	10	motor骑摩托车与巴士相撞	开口2cm，咬合紊乱，左侧下前牙开合，后牙早接触	双侧颌下稍肿大	下颌骨颏部骨折，左下颌角骨折	sym，左angle	2	1	1	19	2	2	1	2	1	2	2	2	2	2	1	2	2	2	2	1	2	1	2	2
##		130	90						2004.2.27	2004.3.5	7	学生	student	2	4	2004.2.26	2004.3.3	6	fall ground 不慎摔倒致面部外伤	开口2.5cm，咬合紊乱，右侧后牙开合	左颌面部稍肿胀	下颌正中颏部骨折，左侧下颌角骨折	sym，左angle	2	1	1	18	1	2	1	1	2	2	2	2	2	2	1	2	2	2	2	1	2	1	2	2
##		110	69						2001.10.31	2001.11.12	12	学生	student	2	3	2001.10.31	2001.11.5	5	assault 暴力致左下面部外伤	开口2cm，咬合紊乱	左面下方稍肿胀，下唇2cm长伤口，牙龈撕裂	下颌骨正中颏部骨折，左下颌角斜形骨折	sym，左angle	2	1	1	20	2	1	1	2	2	2	2	2	2	2	1	2	2	2	2	1	2	1	2	2
##		120	75	20	10	n	10	52779	2004.9.12	2004.9.24	13	工人	worker	2	6	2004.9.11	2004.9.16	5	work 因工被钝物击伤左侧面部	开口1cm，	左下颌创口	下颌正中颏部骨折，左下颌角骨折	sym，左angle	2	1	1	34	2	1	1	2	2	2	2	2	2	2	1	2	2	2	2	1	2	1	2	2
##		133	99	n	n			37334	2000.12.18	2001.1.2	15	学生	student	1	6	2000.12.16	2000.12.25	9	assault 与人争执被人挥拳击中左侧下颌骨	开口2.8cm，咬合紊乱，前牙开合	左侧面部肿胀	下颌正中颏部骨折，左侧下颌角斜形骨折	sym，左angle	2	1	1	19	1	2	1	2	2	2	2	2	2	2	1	2	2	2	2	1	2	1	2	2
##									2005.12.26	2005.12.31	5	建筑工人	worker	1	4	2005.11.17	2005.12.29	42	car车祸	开口1.5cm	左面部肿痛	下颌正中颏部骨折，左下颌角骨折	sym，左angle	2	1	1	26	1	2	1	2	2	2	2	2	2	2	1	2	2	2	2	1	2	1	2	2
##		110	70					146731	2009.6.17	2009.7.3	16	学生	student	2	2	2009.6.16	2009.6.24	8	car车祸	开口2cm，开口右偏，中线右偏，右侧开合，左侧后牙早接触，左颧骨颧弓凹陷畸形	左面部肿胀，淤青	下颌骨颏部骨折，左下颌角骨折	sym，左angle	2	1	2	23	1	2	1	2	2	2	2	2	2	2	1	2	2	2	2	1	2	1	2	2
##		100	70					自带	2005.6.23	2005.4.7	14	干部	government staff	1	3	2005.6.22	2005.6.27	5	other外伤	咬合紊乱，前牙开合	左面颊肿胀	下颌骨正中颏部骨折，左下颌角骨折	sym，左angle	2	1	1	40	1	2	1	2	2	2	2	2	2	2	1	2	2	2	2	1	2	1	2	2
##								53268	2004.10.31	2004.11.5	5	儿童	child	2	7	2004.10.24	2004.11.2	9	car 不慎被车撞伤		右下颌角区肿胀	右下颌角斜形骨折	右angle	1	1	2	5	2	1	1	2	2	2	2	1	2	2	2	2	2	2	1	2	2	1	2	2
##						n	n		2003.4.21	2003.4.29	8	农民	peasant	2	7	2003.4.20	2003.4.22	2	assault 被人用刀砍伤头面部		两颧骨连线刀伤13cm，右侧口角平行至面颊部7cm伤口	右侧下颌角粉碎性骨折	右angle	1	1	2	25	1	2	1	2	2	2	2	1	2	2	2	2	2	2	1	2	2	2	2	1
##		100	65	6	n	1	n	141508	2009.2.4	2009.2.16	13	无业	unemployed	2	7	2009.2.1	2009.2.10	9	car车祸致右面部外伤	开口0.6cm，咬合紊乱	右面部肿胀，右眶周淤血，右耳后淤青	右下颌角粉碎性骨折	右angle	1	1	1	21	1	2	1	2	2	2	2	1	2	2	2	2	2	2	1	2	2	1	2	2
##		110	70					103866	2006.5.22	2006.6.2	11	农民	peasant	2	5	2006.5.12	2006.5.25	13	assault拳击伤	咬合紊乱、右下颌后区压痛		右下颌角区	右angle	1	1	1	50	2	2	2	2	2	2	2	1	2	2	2	2	2	2	1	2	2	1	2	2
##		115	60	n	n				2001.9.7	2001.9.14	7	医生	medical staff	2	5	2001.8.31	2001.9.11	11	sport 踢足球时不慎碰伤右下颌	开口2cm，右侧后牙开合，下颌右侧偏斜	右侧下颌角部稍肿胀，有下唇麻木，右下后牙去龈颊沟撕裂	右下颌角骨折，后骨折段上移位，前骨折段下移位	右angle	1	1	1	25	2	1	1	2	2	1	2	2	2	2	2	2	2	2	1	2	2	1	2	2
##		110	90					107639	2006.8.22	2006.9.2	11	职员	company staff	2	3	2006.8.9	2006.8.25	16	other-latrogenic拔右下智齿后骨折	咬合紊乱		右下颌角骨折	右angle	1	1	1	40	2	2	2	2	2	1	2	2	2	2	2	2	2	2	1	2	2	1	2	2
##		106	79					42014	2002.3.11	2002.3.22	11	工人	worker	2	2	2002.2.19	2002.3.13	22	assault 被他人拳击伤下颌致右下颌角外伤	开口1cm，双侧后牙早接触，咬合紊乱，下颌左偏		右侧下颌角纵行骨折，移位明显	右angle	1	1	2	34	2	2	2	2	2	1	2	2	2	2	2	2	2	2	1	2	2	1	2	2
##		110	80			3	15		2004.11.15	2004.11.23	8	木工人	worker	2	3	2004.11.3	2004.11.16	13	motor 骑摩托车被撞伤	开口2.5cm，咬合紊乱，前牙对刃，后牙开合，双侧关节动度减弱	双眼结膜充血，右颌下区肿胀	右下颌角骨折	右angle	1	1	1	35	1	1	1	2	2	2	2	2	2	2	2	2	2	2	1	2	2	2	1	2
##		120	80						2003.11.4	2003.11.11	7	无业	unemployed	1	6	2003.10.4	2003.11.7	34	assault 被外力击伤	开口2.3cm	右侧下颌肿胀	右侧下颌角骨折	右angle	1	1	1	29	2	1	1	2	2	2	2	2	2	2	2	2	2	2	1	2	2	1	2	2
##		114	72	n	n	n	n		2001.10.29	2001.10.31	2	无业	unemployed	1	6	2001.10.27	2001.10.30	3	other-Pathological 舌癌术后微型夹板断裂伴病理性骨折		右侧下颌肿胀	右侧下颌角病理性骨折	右angle	1	1	1	36	2	1	1	2	2	2	2	2	2	2	2	2	2	2	1	2	2	1	2	2
##		120	80					124787	2007.11.26	2007.12.6	11	无业	unemployed	1	7	2007.11.22	2007.11.29	7	assault右面部受重击	开口2.5cm，双侧面部不对称	右下颌角明显肿胀	右下颌角骨折	右angle	1	1	2	35	2	1	1	2	2	2	2	2	2	2	2	2	2	2	1	2	2	1	2	2
##		126	70	10	2	2	2	141722	2009.2.9	2009.2.20	11	工人	worker	2	7	2009.2.8	2009.2.12	4	assault不慎被人从桥上挤落面部撞到石墩上	开口1.5cm，	右下颏部肿胀	右下颌角骨折	右angle	1	1	1	22	2	1	1	2	2	2	2	2	2	2	2	2	2	2	1	2	2	1	2	2
##		120	80	5	15			46662	2003.5.22	2003.6.2	12	工人	worker	1	4	2003.5.22	2003.5.28	6	work 施工时因钢针反弹至右下颌角处	开口2.5cm，	右侧颌面部软组织挫伤，贯通伤	右下颌角骨折	右angle	1	1	1	41	1	2	1	2	2	2	2	2	2	2	2	2	2	2	1	2	2	1	2	2
##		110	60					114552	2007.3.20	2007.4.2	13	学生	student	2	7	2007.3.18	2007.3.27	9	assault拳击伤	开口2cm，咬合紊乱	右侧颊部肿胀	右侧下颌角骨折	右angle	1	1	1	20	1	2	1	2	2	2	2	2	2	2	2	2	2	2	1	2	2	1	2	2
##		120	80					113300	2007.2.12	2007.2.17	5	技术员	worker	2	4	2007.1.25	2007.2.14	20	car车祸	开口度1cm，咬合紊乱	右侧眶上缘瘢痕，右下唇麻木	右侧下颌角骨折	右angle	1	1	1	26	1	2	1	2	2	2	2	2	2	2	2	2	2	2	1	2	2	1	2	2
##								54744	2005.4.6	2005.4.19	14	个体	economic active	2	2	2005.4.5	2005.4.12	7	motor骑摩托车摔倒	开口1.5cm，前牙开合	右侧面颊从颧弓上分至口角大范围的皮肤擦伤	右侧下颌角骨折伴错位	右angle	1	1	1	28	1	2	1	2	2	2	2	2	2	2	2	2	2	2	1	2	2	1	2	2
##		15	10					44030	2002.8.12	2002.8.26	15	木工	worker	2	1	2002.7.29	2002.8.15	17	car 不慎被撞伤致右面部外伤	开口2cm，咬合紊乱	右面部外伤术后瘢痕	右下颌角完全骨折，上下错位明显	右angle	1	1	1	25	1	2	1	2	2	2	2	2	2	2	2	2	2	2	1	2	2	2	2	1
##		95	55					145954	2009.5.31	2009.6.1	1	无业	unemployed	1	7	2009.5.24	2009.6.1（未手术）	8	other外伤致张口受限	开口1cm，	左耳前区压痛，右下颌角区肿胀	右下颌角骨折，对位尚好	右angle	1	1	2	27	1	1	1	2	2	2	2	2	2	2	2	2	2	2	1	2	2	1	2	2
##		100	65	20	7			143374	2009.3.16	2009.3.23	7	服装工人	company staff	2	1	2009.2.16	2009.3.20(未手术，门诊拔除右下8)	32	car车祸致右侧颌面部外伤，当地钛板固定	后牙早接触		右侧下颌骨角部陈旧性骨折错位愈合（外院钛板固定）	右angle	1	1	1	33	2	2	2	2	2	2	2	2	2	2	2	2	2	2	1	2	2	1	2	2
##	高血压	130	90	10	10	5	5	111023	2006.11.27	2006.12.6	14	会计	economic active	1	5	2006.11.3	2006.11.29	26	assault打架致右侧面部外伤	张口度2.5cm、咬合紊乱		右侧下颌角区二线型骨折	右angle	1	1	1	31	2	2	2	2	2	2	2	2	2	2	2	2	2	2	1	2	2	1	2	2
##		110	70					101240	2006.3.1	2006.3.10	10	干部	government staff	2	4	2006.2.23	2006.3.3	8	other-Pathological右舌颌颈联合根治术后放疗致下颌病理性骨折	开口2.5cm，下唇中线右偏		右下颌角骨折已经纤维愈合	右angle	1	1	2	53	2	2	2	2	2	2	2	2	2	2	2	2	2	2	1	2	2	1	2	2
##						4	17	48372	2004.7.21	2004.8.2	13	农民	peasant	2	1	2004.6.21	2004.7.26	35	fall ground 不慎跌伤致右侧下颌骨受伤	开口2cm		右下颌角骨折	右angle	1	1	1	40	2	2	2	2	2	2	2	2	2	2	2	2	2	2	1	2	2	1	2	2
##		108	67					42738	2002.5.31	2002.6.10	10	学生	student	2	5	2002.5.24	2002.6.5	12	other 颌面部外伤	开口3cm，右侧后牙开合		右下颌角斜形骨折	右angle	1	1	1	16	2	2	2	2	2	2	2	2	2	2	2	2	2	2	1	2	2	1	2	2
##		115	70	10	20			49215	2004.12.24	2005.1.10	17	工人	worker	2	5	2004.12.17	2004.12.29	12	other-Pathological 病理性骨折，因固化纤维瘤外院刮治及右下颌第二磨牙拔除，术后右下颌病理性骨折			右下颌角病理性骨折	右angle	1	1	1	42	2	2	2	2	2	2	2	2	2	2	2	2	2	2	1	2	2	1	2	2
##		85	50						2000.6.8	2000.6.23	15	无业	unemployed	2	1	2000.6.5	2000.6.15	10	car 交通事故致下颌外伤	开口2.5cm，咬合紊乱，	面部肿胀	右侧下颌角，左侧下颌体部骨折（颏孔区）	右angle，左body	2	1	2	23	1	2	1	2	1	1	1	2	2	2	2	1	2	2	2	1	2	1	2	2
##		100	60	n	n	n	n	34761	2000.4.5	2000.4.19	14	司机	driver	2	1	2000.3.27	2000.4.12	16	assault 被他人击伤	开口2.5cm，右侧上下8早接触，其余开合	右下颌角区肿胀	右下颌角骨折，左下颌体部骨折（颏孔区）	右angle，左body	2	1	1	38	2	1	1	1	2	1	1	2	2	2	2	1	2	2	2	1	2	1	2	2
##		100	60					154075	2009.11.20	2009.11.27	8	学生	student	2	5	2009.11.13	2009.11.25	12	car车祸致颌面部外伤	开口1cm，开口左偏，中线左偏，右侧后牙开合，左后牙对刃	右面颊部肿胀，皮肤擦伤，颏部，颏下区皮肤不规则创口已缝合	右侧下颌角骨折，左侧下颌骨体部（颏孔区）骨折	右angle，左body	2	1	1	15	1	1	1	2	2	2	2	2	2	2	2	1	2	2	2	1	2	1	2	2
##		90	55					136799	2008.9.12	2008.9.26	15	儿童	child	2	4	2008.9.11	2008.9.17	6	fall ground晚上在家中摔伤	开口2.5cm，咬合紊乱	双侧下颌角及颏部肿胀明显，颏部有血痂	右下颌角骨折，左下颌骨体部（颏孔区）骨折，错位明显	右angle，左body	2	1	2	3.5	2	1	1	2	2	2	2	2	2	2	2	1	2	2	2	1	2	1	2	2
##		13	8	n	n	n	n	42242	2002.4.5	2002.4.19	14	农民	peasant	2	4	2002.4.4	2002.4.12	8	assault 被人用拳头击伤颌面部	开口2cm，咬合紊乱，开合，面部不对称	右侧颌面部 纵折	右侧下颌角，左侧下颌体骨折	右angle，左body	2	1	1	29	1	2	1	2	2	2	2	2	2	2	2	1	2	2	2	1	2	1	2	2
##		125	70					46325	2003.3.27	2003.4.8	12	学生	student	2	4	2003.3.27	2003.4.1	5	assault 因斗殴致颌面部外伤	咬合紊乱，开合	牙龈撕裂	右下颌角骨折，左下颌体部骨折（颏孔区）	右angle，左body	2	1	1	16	2	2	1	2	2	2	2	2	2	2	2	1	2	2	2	1	2	1	2	2
##				10	10	1	20	46709	2003.5.30	2003.6.6	11	打工	migrant workers	1	3	2003.5.21	2003.6.2	12	fall high 不慎从高处跌落，下颌颏部着地	咬合紊乱		右下颌颏部（右下12之间），左下体部（左下34之间）骨折	右angle，左body	2	1	1	43	2	2	2	2	2	2	2	2	2	2	2	1	2	2	2	1	2	1	2	2
##		100	60					140121	2008.12.19	2009.1.4	17	学生	student	2	5	2008.12.19	2008.12.23	4	bike骑车时不慎发生车祸致颌面部剧烈撞击	开口2cm，后牙早接触，前牙开合，中线左偏		右下颌角骨折，左下颌骨体部（颏孔区）骨折	右angle，左body	2	1	1	15	2	2	2	2	2	2	2	2	2	2	2	1	2	2	2	1	2	1	2	2
##		100	70			n	n	103752	2006.5.17	2006.5.25	8	无业	unemployed	2	1	2006.5.8	2006.5.22	14	motor骑摩托车不慎摔伤	开口1.5cm，咬合紊乱，后牙早接触，下颌骨骨摩擦感		右侧下颌角，左侧磨牙区（体部）骨折	右angle，左body	2	1	1	20	2	2	2	2	2	2	2	2	2	2	2	1	2	2	2	1	2	1	2	2
##		110	70						2004.7.23	2004.8.2	10	工人	worker	2	2	2004.7.20	2004.7.27	7	car 车祸致下颌外伤	开口1.5cm，两侧关节动度减弱，咬合紊乱，前牙开合，后牙早接触	颏部一4cm长横形创口已缝合，左面部肿胀	右下颌角骨折，右侧髁突基底骨折，左侧髁突基底骨折	右angle，左condyle，右condyle	3	1	1	23	1	1	1	2	2	2	2	2	1	2	2	2	2	2	2	2	1	1	2	2	双侧髁突基底骨折
##		120	60					100294	2006.1.17	2006.1.27	10	农民	peasant	2	1	2006.1.16	2006.1.23	7	motor骑摩托车时撞伤	开口2cm，	左颌面部肿胀，左眼睑肿胀，左颧部压痛，左前臂腕部肿痛	右侧下颌角处舌侧骨板可见裂缝，无移位，左侧下颌喙突骨折	右angle，左coronoid	2	1	1	21	1	2	1	2	2	2	2	1	2	2	2	2	2	1	2	1	2	2	2	1
##		110	70					42782	2002.6.3	2002.6.19	16	工人	worker	2	1	2002.5.27	2002.6.11	15	assault 右下颌骨被铁棒击伤	开口2.5cm，下颌中线右偏		右下颌角完全骨折伴游离骨折块，左下颌颏部粉碎性骨折	右angle，左sym	2	1	1	37	2	2	2	2	2	1	2	2	2	2	1	2	2	2	2	1	2	1	2	2
##		90	60					148170	2009.7.12	2009.7.31	20	学生	student	1	6	2009.7.11	2009.7.22	11	fall ground摔伤致下颌骨骨折	开口2cm，前牙対刃，左后牙早接触，右侧后牙反合，下颌略偏右	面颈部大面积淤血，面部肿胀明显	右下颌角骨折，左侧下颌颏部骨折（尖牙区）	右angle，左sym	2	1	2	18	1	1	1	1	1	2	2	2	2	2	1	2	2	2	2	1	2	1	2	2
##		115	70					44754	2002.10.9	2002.10.21	12	无业	unemployed	2	4	2002.9.19	2002.10.15	26	other 因事故受伤	咬合紊乱，开合，前牙错位		右侧下颌角骨折，左侧颏部骨折（左下23之间）骨折	右angle，左sym	2	1	1	22	2	2	2	1	2	2	2	2	2	2	1	2	2	2	2	1	2	1	2	2
##		110	65						2002.7.20	2002.7.31	11	学生	student	1	6	2002.7.20	2002.7.24	4	assault 打篮球时被他人膝盖撞伤下颌部	开口1.5cm，下颌左偏，右侧开合	下颌颏部右下颌角肿胀明显，左下12之间牙龈撕裂	右下颌角骨折，左下颌颏部（左下12之间）骨折	右angle，左sym	2	1	1	23	2	1	1	2	2	2	2	2	2	2	1	2	2	2	2	1	2	1	2	2
##		90	60					105834	2006.7.13	2006.7.28	15	学生	student	2	3	2006.7.12	2006.7.18	6	car车祸摔伤	开口度1.0cm，开口偏左	下颌黏膜多处破溃	右侧下颌角骨折，左下颌颏部（尖牙区）骨折对位好	右angle，左sym	2	1	1	8	2	1	1	2	2	2	2	2	2	2	1	2	2	2	2	1	2	1	2	2
##		120	60	n	n	n	n		2000.4.24	2000.4.30	6	农民	peasant	2	5	2000.4.21	2000.4.26	5	assault 不慎被木板砸中左侧面部	上下牙已于外院行颌间钢丝拴结	右侧下颌角区明显肿胀，左耳及耳屏前右伤口，口内前庭沟创口	右下颌角骨折，左侧颏部骨折（左下23之间）	右angle，左sym	2	1	1	35	1	1	1	2	2	2	2	2	2	2	1	2	2	2	2	1	2	1	2	2
##		100	60					44219	2002.8.14	2002.8.27	13	研究员	other	1	3	2002.8.14	2002.8.22	8	sport 踢球时不慎被人用头撞伤右侧颌面部	开口1.5cm，	右下颌角肿胀，颏部肿胀	右下颌角斜形骨折，左下颏部线性骨折（左下23之间）	右angle，左sym	2	1	1	24	2	1	1	2	2	2	2	2	2	2	1	2	2	2	2	1	2	1	2	2
##									2006.2.2	2006.2.13	11	无业	unemployed	2	1	2006.1.30	2006.2.7	8	motor骑摩托车发生车祸	开口1.5cm，下颌稍偏右，咬合不良	右侧面部大部软组织挫裂伤，已缝合，部分皮肤缺如，伴糜烂渗出	右侧下颌角，左侧颏部（尖牙区）骨折	右angle，左sym	2	1	1	19	1	2	1	2	2	2	2	2	2	2	1	2	2	2	2	1	2	1	2	2
##		130	80	10	10	2	10	100137	2006.1.10	2006.1.24	14	无业	unemployed	2	2	2006.1.10	2006.1.18	8	motor骑摩托车摔倒	开口1.5cm，咬合关系紊乱	右眶部肿胀，右关节区压痛	右侧下颌角，左侧颏部骨折	右angle，左sym	2	1	1	29	1	2	1	2	2	2	2	2	2	2	1	2	2	2	2	1	2	2	1	2
##									2005.7.13	2005.7.18	5	农民	peasant	2	3	2005.7.13	2005.7.15	2	assault砍树枝被树枝击打面部	开口1cm，前牙开合，咬合紊乱	左右面颊下部明显肿大，左下后牙牙龈撕裂伤	右下颌角骨折轻度错位，左下颌颏旁骨折错位（34之间）	右angle，左sym	2	1	1	31	1	2	1	2	2	2	2	2	2	2	1	2	2	2	2	1	2	1	2	2
##		130	85						2004.7.15	2004.7.27	12	农民	peasant	2	3	2004.6.30	2004.7.20	20	motor 搭乘摩托不慎摔落，右侧面部着地	开口1cm		右下颌角骨折，左下颌颏部骨折	右angle，左sym	2	1	2	35	2	2	2	2	2	2	2	2	2	2	1	2	2	2	2	1	2	1	2	2
##								50319	2004.4.5	2004.4.15	10	无业	unemployed	2	7	2004.3.28	2004.4.7	10	assault 受钢管弹起撞伤右侧下颌骨	右侧下颌角区稍肿胀		右侧下颌角骨折，左侧下颌颏部（左下12之间）骨折	右angle，左sym	2	1	1	31	2	2	2	2	2	2	2	2	2	2	1	2	2	2	2	1	2	1	2	2
##		120	80					自带	2005.4.12	2005.4.26	14	工人	worker	1	6	2005.4.9	2005.4.18	9	work工伤	开口1.5cm，咬合紊乱		右下颌角，左下颌颏旁骨折	右angle，左sym	2	1	1	41	2	2	2	2	2	2	2	2	2	2	1	2	2	2	2	1	2	1	2	2
##		110	95					51452	2004.7.9	2004.7.20	11	学生	student	2	5	2004.7.9	2004.7.13	4	bike 骑自行车不慎摔伤，颏部着地	左侧关节脱位，双侧关节动度减弱，咬合紊乱	颏部长3cm创口，右唇部创口，左下颌口内牙龈撕裂，左下颌肿胀	右下颌体部（右下34之间）骨折，右下颌角骨折	右body，右angle	2	1	2	20	1	1	1	2	2	2	2	2	2	2	2	1	2	2	2	1	2	1	2	2
##		120	80	6	3			151761	2009.9.21	2009.9.30	9	无业	unemployed	2	1	2009.9.21	2009.9.25	4	fall ground摔伤	开口2cm，	下颌肿胀明显	右侧下颌骨体部（颏孔区），右侧下颌角，左侧髁颈下骨折	右body，右angle，左condyle	3	1	1	26	2	1	1	2	2	2	2	2	2	1	2	1	2	2	2	2	1	2	1	2	左侧髁颈下骨折
##		110	70					114431	2007.3.16	2007.3.21	5	无业	unemployed	2	4	2007.3.15	2007.3.16	1	car不慎被车撞倒	开口度1.5cm，右后牙早接触，其余牙开合	右侧颏孔区淤血肿胀，左侧面部肿胀，右下56前庭沟及牙龈撕裂伤	右下体部（右下45间）骨折，左侧下颌角骨折	右body，左angle	2	1	2	28	2	1	1	2	2	2	2	1	2	2	2	1	2	2	2	1	2	1	2	2
##		120	70	20	6	3	8	102567	2006.4.4	2006.4.20	16	无业	unemployed	2	2	2006.4.4	2006.4.10	6	assault被人砸伤	咬合紊乱，下颌右偏	左下颌肿胀，头部见6cm缝合创口	右侧体部颏孔区、左下颌角骨折	右body，左angle	2	1	1	31	2	1	1	2	2	2	2	1	2	2	2	1	2	2	2	1	2	1	2	2
##		100	70					55109	2005.5.18	2005.6.3	17	无业	unemployed	2	6	2005.4.30	2005.5.23	23	car车祸	开口2cm，双侧关节区压痛，上下牙弓夹板固定		右下颌骨体部骨折，左下颌角骨折	右body，左angle	2	1	2	31	2	2	2	2	2	2	2	1	2	2	2	1	2	2	2	1	2	1	2	2
##				n	n	n	n	44247	2002.8.25	2002.9.3	10	学生	student	2	5	2002.8.23	2002.8.28	5	car 因车撞伤面部	开口2.5cm，咬合紊乱	口底血肿	右下颌体部斜形骨折移位明显，左下颌角纵行骨折移位不明显	右body，左angle	2	1	1	18	2	1	1	2	2	2	1	2	2	2	2	1	2	2	2	1	2	1	2	2
##		100	60						2003.11.23	2003.12.5	13	个体	economic active	1	6	2003.11.22	2003.11.27	5	assault 被人用拳击中面部	开口3cm，	左面部肿胀，右下牙龈撕裂	右下颌体部（右下34之间），左下颌角（左下78之间）骨折	右body，左angle	2	1	2	25	1	1	1	2	2	2	2	2	2	2	2	1	2	2	2	1	2	1	2	2
##								153746/001219	2009.11.3	2009.11.12	10	工人	worker	2	6	2009.10.31	2009.11.5	5	bike骑车不慎摔倒，面部着地	开口3.5cm，咬合紊乱	左右颌面部明显肿胀，下颌牙龈两处撕裂	右侧下颌骨体部（颏孔区），左侧下颌角骨折	右body，左angle	2	1	1	20	2	1	1	2	2	2	2	2	2	2	2	1	2	2	2	1	2	2	2	1
##		85	60	3	0.5			144996	2009.4.28	2009.5.8	10	学生	student	2	2	2009.4.28	2009.4.30	2	car被车撞伤颌面部	开口2cm，咬合紊乱		右侧下颌体部骨折（右下45之间），左下颌角骨折	右body，左angle	2	1	1	20	2	2	2	2	2	2	2	2	2	2	2	1	2	2	2	1	2	1	2	2
##									2009.12.9	2009.12.18	9	学生	student	2	1	2009.11.30	2009.12.11	11	car车祸car	2cm,右关节外侧压痛，右后牙开合，左侧髁突高位内嵴斜形骨折，断端无明显移位	面部软组织伤已清创缝合	右侧髁突囊内高位斜形骨折，下颌正中颏部颏部骨折，右下颌角骨折，	右condyle，sym，右angle	3	1	2	19	1	2	1	2	2	2	2	1	2	1	1	2	2	2	2	2	1	2	1	2	右侧髁突囊内高位斜形骨折
##									2004.9.12	2004.9.22	10	司机	driver	2	5	2004.9.3	2004.9.14	11	car车祸	2cm，功能障碍，右关节区压痛，开口偏左，右髁突基底部骨折，断端重叠移位，应该在关节窝内		右侧髁突基底部骨折，右下颌角骨折	右condyle，右angle	2	1	1	48	2	2	2	2	2	2	2	2	2	1	2	2	2	2	2	1	2	2	2	1	右侧髁突基底部骨折
##									2008.12.30	2009.1.9	10	农民	peasant	2	3	2008.12.31	2009.1.4	4	fall ground不慎跌倒fall	1.5cm，咬合紊乱，功能障碍，右侧关节区压痛，右侧髁突高位骨折块游离移位于前下内方，右侧关节窝空虚，18mm钛钉固定	颏部，下唇	右侧髁突囊内高位骨折，右侧下颌骨体部骨折、左侧下颌角骨折	右condyle，右body，左angle	3	1	2	48	2	1	1	2	2	2	2	2	2	1	2	1	2	2	2	2	1	1	2	2	右侧髁突囊内高位骨折
##									2001.8.6	2001.8.28	22	农民	peasant	2	3	2001.3.14	2001.8.14	150	assault被钢板击中面部	2cm，咬合紊乱，仅右侧上下6能咬合，其余开合，中线偏右，右髁突颈部陈旧性骨折成角错位愈合，应该脱出关节窝		右侧髁突颈部陈旧性骨折，左下颌角部骨折已被钢丝栓结	右condyle，左angle	2	1	1	45	2	2	2	2	2	2	2	1	2	1	2	2	2	2	2	1	2	1	2	2	右侧髁突颈部陈旧性骨折
##									2004.5.29	2004.6.10	12	职员	company staff	2	5	2004.5.21	2004.6.3	12	motor醉酒骑摩托车摔倒	1.5cm,咬合紊乱，功能障碍，双侧关节区压痛，从右侧髁突内侧找到1.5cmX1cm大小碎骨片，无法固定，摘除	外院清创缝合	右侧髁突头部高位骨折，左下颌角骨折	右condyle，左angle	2	1	1	22	2	2	1	2	2	2	2	2	2	1	2	2	2	2	2	1	2	1	2	2	右侧髁突头部高位骨折
##									2007.8.27	2007.9.8	12	职员	company staff	1	5	2007.8.24	2007.8.31	7	assault硬物击伤assault	2.3cm，咬合紊乱，功能障碍，前牙开合，后牙早接触，右侧髁颈部骨折，断端前内下移位，脱出关节窝，较大的一块保留		右侧髁突颈部骨折，左侧下颌角骨折	右condyle，左angle	2	1	1	36	2	2	2	2	2	2	2	2	2	1	2	2	2	2	2	1	2	1	2	2	右侧髁突颈部骨折
##		100	70					115403	2007.4.13	2007.4.27	14	学生	student	1	2	2007.4.10	2007.4.19	9	sport踢球致下颌骨受伤	开口度1.5cm，咬合紊乱，前牙开合，后牙早接触。下颌中线左偏		右侧髁突颈部骨折，左侧下颌角骨折	右condyle，左angle	2	1	1	23	2	2	2	2	2	2	2	2	2	1	2	2	2	2	2	1	2	1	2	2	右侧髁突颈部骨折
##									2004.10.11	2004.12.15	65	营业员	company staff	2	5	2004.6.11	2004.10.23	132	other外伤	1cm，咬合紊乱，功能障碍，右关节窝空虚，开口右偏，中线右偏0.5mm，前牙及左后牙开合，右后牙早接触，右侧关节窝空虚，未扪及髁突，因为是陈旧性骨折后吸收		右侧髁突喙突骨折，后缺失，左下颌角骨折,下颌牙槽突骨折，	右coronoid，左angle，左alveolar	3	1	2	46	2	2	2	2	2	2	2	1	2	1	2	2	2	1	2	2	1	2	2	1	右侧髁突喙突骨折后缺失
##		120	60	10	5	0.5	5		2004.10.14	2004.10.26	12	无业	unemployed	2	2	2004.10.5	2004.10.18	13	motor 坐摩托车跌下		上唇挫裂伤，牙龈撕裂伤	右下颌颏部骨折（右下23之间），右下颌角骨折	右sym，右angle	2	1	1	25	1	2	1	2	1	2	2	2	2	2	1	2	2	2	2	1	2	1	2	2
##		90	60	n	n	n	n	38233	2001.4.2	2001.4.13	12	司机	driver	1	3	2001.3.28	2001.4.6	9	assault 右侧面部拳击伤	咬合紊乱	右侧颌面部肿胀明显	右侧下颌颏部骨折，右侧下颌角骨折	右sym，右angle	2	1	1	37	1	2	1	2	2	2	2	2	2	2	1	2	2	2	2	1	2	1	2	2
##								154725	2009.12.11	2009.12.28	18	工人	worker	2	6	2009.11.21	2009.12.15	24	car车祸	开口2.5cm，右侧牙早接触，开口右偏		右侧下颌颏部骨折，左侧下颌角骨折	右sym，左angle	2	1	1	19	2	2	2	1	2	2	2	1	2	2	1	2	2	2	2	1	2	2	2	1
##		105	80	8	6	3	4	125298	2007.12.8	2007.12.19	11	打工	migrant workers	1	5	2007.12.7	2007.12.12	5	fall ground夜间不慎摔伤	开口1.2cm，	右侧下颌颏部显肿大，右下23间颊侧牙龈撕裂	右下颌颏部斜形（右下23之间），左下颌角骨折	右sym，左angle	2	1	1	23	2	1	1	2	2	2	2	2	2	2	1	2	2	2	2	1	2	1	2	2
##		120	60					132211	2008.6.28	2008.7.8	10	武术教练	teacher	1	5	2008.6.27	2008.7.2	6	fall high酒后上楼梯时不慎踩空摔倒	咬合紊乱	左侧下颌角及下颌正中部肿胀，右下12间牙龈撕裂	右侧下颌颏部，左侧下颌角骨折	右sym，左angle	2	1	1	22	2	1	1	2	2	2	2	2	2	2	1	2	2	2	2	1	2	1	2	2
##		110	70					48085	2003.8.18	2003.8.27	10	工人	worker	2	6	2003.8.9	2003.8.22	13	fall high 下楼时不慎跌伤	开口2cm，左侧开合，咬合紊乱	左面下部略肿胀，左下颌骨瘢痕	右下颌颏部骨折，左下颌角骨折	右sym，左angle	2	1	1	22	2	1	1	2	2	2	2	2	2	2	1	2	2	2	2	1	2	1	2	2
##								44977	2002.10.31	2002.11.13	14	学生	student	2	5	2002.10.25	2002.11.4	10	assault 被人用拳头击伤左侧面部	开口1.8cm，咬合紊乱，开合	左侧颞部肿胀	右下颌骨颏部骨折（右下23之间），左下颌角骨折	右sym，左angle	2	1	1	18	1	2	1	2	2	2	2	2	2	2	1	2	2	2	2	1	2	1	2	2
##		90	60					147702	2009.7.3	2009.7.17	14	儿童	child	2	7	2009.6.28	2009.7.8	10	car车祸致面部外伤	开口1cm，	左面部肿胀，面部多处擦伤结痂，眶周瘀斑	左侧下颌角粉碎性骨折	左angle	1	1	1	6	1	2	1	1	2	1	2	1	2	2	2	2	2	2	1	2	2	1	2	2
##		125	80	20	10			153951/CT001329	2009.11.17	2009.12.8	21	农民	peasant	2	6	2009.10.17	2009.11.20	3	car车祸致头颅及全身多处外伤	开口3cm，左侧后牙开合	右侧面部稍肿胀，左咬肌区轻压痛，下唇左侧麻木	左下颌角斜形骨折（已有骨痂形成）	左angle	1	1	1	55	1	2	1	2	2	2	2	1	2	2	2	2	2	2	1	2	2	1	2	2
##		101	65					136568	2008.9.8	2008.9.14	6	学生	student	2	7	2008.8.24	2008.9.11	18	other外伤致颅脑损伤	咬合紊乱，面部不对称，右面部凹陷		左侧下颌角骨折	左angle	1	1	1	19	2	2	2	2	2	2	2	1	2	2	2	2	2	2	1	2	2	2	2	1
##		120	60					47740	2003.7.29	2003.8.8	10	工人	worker	2	3	2003.7.16	2003.8.1	16	motor 骑摩托车摔倒	开口1.2cm，	左侧上唇及口角处有明显瘢痕，左上前牙前庭沟有创口，双侧眶周皮肤右青紫色瘀斑	左侧下颌角斜形骨折	左angle	1	1	1	18	1	2	1	1	1	2	1	2	2	2	2	2	2	2	1	2	2	2	2	1
##		110	60	n	n	n	n		2002.8.14	2002.8.21	7	农民	peasant	2	7	2002.7.14	2002.8.16	33	assault 被人用手电筒击伤左下颌骨	开口2cm，咬合紊乱，左侧前牙开合，后牙反合		左下颌角斜形骨折	左angle	1	1	1	40	2	2	2	1	2	1	2	2	2	2	2	2	2	2	1	2	2	1	2	2
##									2004.11.5	2004.11.15	10	泥工人	worker	2	1	2004.11.1	2004.11.8	7	other 面部外伤	开口2cm，面部不对称	左下颌角肿胀，右眼角去2cm长创口	左下颌角骨折	左angle	1	1	1	42	2	1	1	2	1	1	2	2	2	2	2	2	2	2	1	2	2	1	2	2
##		100	65					52705	2004.9.4	2004.9.13	9	学生	student	2	4	2004.9.2	2004.9.8	6	car 车祸致左下颌外伤	开口1.5cm，咬合紊乱，右侧后牙早接触，前牙开合，开口偏左，双侧关节动度小	左眶下瘀斑，左面部肿胀	左侧下颌角骨折	左angle	1	1	2	18	1	2	1	2	2	1	2	2	2	2	2	2	2	2	1	2	2	2	1	2
##		100	60	n	n	n	n		2000.7.24	2000.8.8	15	农民	peasant	2	1	2000.7.10	2000.8.1	22	other 面部外伤	开口2cm，咬合紊乱，后牙开合	面部肿胀淤血，左下颌角明显肿痛	左下颌角骨折	左angle	1	1	1	45	1	1	1	2	2	2	2	2	2	2	2	2	2	2	1	2	2	2	2	1
##		120	80	10	n	3	n	146071	2009.6.1	2009.6.15	14	个体	economic active	2	7	2009.4.5	2009.6.4	60	assault被殴打致伤	开口2cm，	左下颌角区，面颊部肿胀，左下唇及左下1234区唇部麻木	左下颌角骨折	左angle	1	1	1	52	1	1	1	2	2	2	2	2	2	2	2	2	2	2	1	2	2	1	2	2
##		100	70	5	10			148905	2009.7.27	2009.7.31	4	理发师	economic active	1	7	2009.7.19	2009.7.29	10	assault打架致左侧面部外伤	开口2.5cm，开口右偏，左侧后牙开合	左侧下颌角轻度肿胀	左下颌角骨折	左angle	1	1	1	23	2	1	1	2	2	2	2	2	2	2	2	2	2	2	1	2	2	1	2	2
##		120	80					123925	2007.10.29	2007.11.9	12	工人	worker	1	2	2007.10.23	2007.11.1	9	assault遭人击打左面部	开口3cm，双侧面部不对称，左侧后牙早接触，前牙及右侧后牙开合	左侧下颌角区轻微肿胀	左下颌角骨折（右下78之间）	左angle	1	1	1	32	2	1	1	2	2	2	2	2	2	2	2	2	2	2	1	2	2	1	2	2
##		100	70	5	0.5	0.5	1	53512	2004.11.28	2004.12.15	17	学生	student	1	5	2004.11.26	2004.12.3	7	assault 跆拳道训练时左颌面部被脚踢伤	开口3cm，咬合紊乱	左侧下颌角肿胀	左下颌角骨折	左angle	1	1	1	16	2	1	1	2	2	2	2	2	2	2	2	2	2	2	1	2	2	1	2	2
##		100	70	2	5			153252/CT001162	2009.10.27	2009.11.12	16	军人	government staff	2	3	2009.10.21	2009.10.29	8	sport军训时被拳击左下颌角	开口1cm，	左颌下区肿胀	左下颌角骨折（左下8水平阻生）	左angle	1	1	1	21	2	1	1	2	2	2	2	2	2	2	2	2	2	2	1	2	2	1	2	2
##		120	80					106904	2006.8.7	2006.8.18	11	无业	unemployed	2	4	2006.8.3	2006.8.8	5	other-latrogenic医源性：拔牙骨折	左侧咬肌区疼痛	左下8拔除术后	左侧下颌角	左angle	1	1	2	49	2	1	1	2	2	2	2	2	2	2	2	2	2	2	1	2	2	1	2	2
##		110	70	12	6			101664	2006.3.6	2006.3.17	11	无业	unemployed	1	2	2006.2.28	2006.3.8	8	assault左侧面部受拳头打击	开口2cm，左侧半开合	左下唇及左下牙麻木感	左下颌角骨折	左angle	1	1	1	25	2	1	1	2	2	2	2	2	2	2	2	2	2	2	1	2	2	1	2	2
##		120	75						2003.12.19	2003.12.29	11	工人	worker	2	4	2003.12.18	2003.12.23	5	assault 搭棚子时不慎摔倒被钢管击中	开口1cm，开口右偏，左侧后牙早接触，右后牙开合	左下颌角区明显肿胀	左下颌角骨折	左angle	1	1	1	48	2	1	1	2	2	2	2	2	2	2	2	2	2	2	1	2	2	1	2	2
##		100	70			n	n	45196	2002.11.21	2002.12.4	13	学生	student	2	1	2002.11.18	2002.11.27	40	assault 被人用拳击伤左颌面部	开口2cm，咬合紊乱，双侧后牙开合	左下颌角肿胀，左下唇麻木	左下颌角骨折	左angle	1	1	1	17	2	1	1	2	2	2	2	2	2	2	2	2	2	2	1	2	2	1	2	2
##		100	70						2005.7.4	2005.7.8	4	干部	government staff	1	1	2004.9.6	2005.7.6	300	other-Pathological左下牙龈溃疡十月致下颌病理性骨折	开口1.8cm，面部不对称，左上8伸长	左下牙龈1.5*1cm大小溃疡	左下颌角病理性骨折	左angle	1	1	2	46	2	1	1	2	2	2	2	2	2	2	2	2	2	2	1	2	2	1	2	2
##								37574	2001.1.18	2001.1.22	4	工人	worker	2	6	2001.1.6	2001.1.20	14	car 车祸	开口1cm，咬合紊乱，左侧颧部塌陷	双侧眶侧皮肤青紫淤血	左下颌角骨折	左angle	1	1	1	33	1	2	1	2	2	2	2	2	2	2	2	2	2	2	1	2	2	2	2	1
##		110	80					146862	2009.6.19	2009.6.23	4	维修工	worker	2	2	2009.6.9	2009.6.23（患者诉病情改善，拒绝手术）	14	car车祸致面部外伤	开口2cm，后牙早接触，前牙対刃	右眉弓上方3cm长瘢痕，鼻部瘢痕	左下颌角骨折	左angle	1	1	1	40	1	2	1	2	2	2	2	2	2	2	2	2	2	2	1	2	2	2	2	1
##		90	60	20	6	n	2	48889	2003.11.5	2003.11.11	6	服务员	economic active	2	4	2003.10.30	2003.11.7	8	assault 被人打伤左侧颌面部	开口1.5cm，面部不对称	左侧颌面部肿胀	左侧下颌角骨折	左angle	1	1	1	20	1	2	1	2	2	2	2	2	2	2	2	2	2	2	1	2	2	1	2	2
##		120	70	20	10	2	7	113203	2007.2.8	2007.2.12	4	无业	unemployed	2	5	2007.2.2	2007.2.8	6	assault暴力打击	开口度1cm	左颊部肿胀	左下颌角骨折	左angle	1	1	1	31	1	2	1	2	2	2	2	2	2	2	2	2	2	2	1	2	2	1	2	2
##		110	80	20	20	3	5	48636	2003.10.10	2003.10.22	12	干部	government staff	2	5	2003.10.10	2003.10.14	4	car 车祸	开口1.5cm，	左面颊部略有种种，左下磨牙区后方牙龈撕裂	左侧下颌角骨折，错位不明显	左angle	1	1	1	44	1	2	1	2	2	2	2	2	2	2	2	2	2	2	1	2	2	1	2	2
##		100	60	10	17	2	17	104208	2006.6.4	2006.6.14	11	农民	peasant	2	6	2006.6.3	2006.6.7	4	assault铁棍击伤左面部	开口度0.8cm，左面部肿胀		左下颌骨下颌角骨折	左angle	1	1	1	36	2	2	2	2	2	2	2	2	2	2	2	2	2	2	1	2	2	1	2	2
##		90	60						2001.11.20	2001.11.26	6	学生	student	2	5	2001.11.16	2001.11.20	4	assault 不慎被人击伤左下颌		左下颌角和右下颌颏孔区相应面部肿胀，皮肤青紫，左下7处牙龈撕裂	左下颌角骨折，右下颌体部（颏孔区）骨折	左angle，右body	2	1	2	20	2	1	1	1	2	2	2	2	2	2	2	1	2	2	2	1	2	1	2	2
##		100	70						2003.9.6	2003.9.18	12	无业	unemployed	2	7	2003.8.17	2003.9.11	25	car 不慎从车上摔落	咬合紊乱，前牙开合，后牙早接触	面部略肿胀，左耳前区右下颌角压痛	左下颌角区骨折，右侧下颌体部（颏孔区）骨折无移位	左angle，右body	2	1	1	23	1	2	1	2	2	2	2	2	2	2	2	1	2	2	2	1	2	1	2	2
##								136578	2008.9.8	2008.9.19	11	儿童	child	2	7	2008.8.31	2008.9.12	12	car被汽车撞倒			左侧下颌角骨折，右侧下颌骨体部（尖牙区）线性骨折	左angle，右body	2	1	1	4	2	2	2	2	2	2	2	2	2	2	2	1	2	2	2	1	2	1	2	2
##		120	62	10	3			113341	2007.2.12	2007.2.16	4	无业	unemployed	2	2	2007.2.6	2007.2.14	8	assault被人打伤，面部受伤	开口度1cm，		左侧下颌角骨折（磨牙颊侧外斜线上），右侧下颌体部骨折	左angle，右body	2	1	1	21	2	2	2	2	2	2	2	2	2	2	2	1	2	2	2	1	2	1	2	2
##		100	80					146506	2009.6.12	2009.6.29	17	学生	student	1	4	2009.6.11	2009.6.16	5	fall high在寝室上高低床时踏空摔落	开口1.5cm，左侧开合	左下颌肿胀	左下颌角骨折，右下颌颏部骨折	左angle，右sym	2	1	1	20	2	1	1	1	2	2	2	2	2	2	1	2	2	2	2	1	2	1	2	2
##		110	60					41009	2001.12.2	2001.12.18	16	学生	student	1	6	2001.12.1	2001.12.7	6	assault 被人用膝部击伤颏部	开口3cm，前牙开合	左下颌角明显肿胀，右下23之间牙龈撕裂	左侧下颌角，右下颌颏部（右下23之间）骨折	左angle，右sym	2	1	1	14	2	1	1	1	2	2	2	2	2	2	1	2	2	2	2	1	2	1	2	2
##		110	77					122479	2007.9.20	2007.9.29	8	学生	student	1	3	2007.9.19	2007.9.24	5	assault下颌骨左侧受他人头部撞击	开口2.5cm，左右面部不对称，双侧关节动度不一	右侧面部肿胀	左下颌角，右下颌颏部（右下34之间）骨折	左angle，右sym	2	1	2	7	1	2	1	2	2	2	2	2	2	2	1	2	2	2	2	1	2	1	2	2
##		120	70						2004.6.13	2004.6.24	11	农民	peasant	1	7	2004.6.13	2004.6.16	3	assault 夫妻吵架被丈夫拳击中左下颌致牙齿错位	开口受限，咬合紊乱		左下颌角骨折，明显移位，右下颌骨颏部，右下颌体部骨折（颏部至体部骨折线相连）无明显移位	左angle，右sym，右body	3	1	2	34	2	2	2	1	2	1	2	2	2	2	1	1	2	2	2	2	1	1	2	2
##		130	80	20	20	3	20	144973	2009.4.27	2009.5.11	14	木工	worker	2	5	2009.3.27	2009.4.29	33	fall high从高处摔下致面部外伤与右前臂骨折	开口2.5cm，前牙开合，后牙早接触		左下颌颏部骨折，左下颌体部骨折（骨折线自左下2延伸至左下5）	左angle，左body	2	1	1	47	2	2	2	1	2	1	2	1	2	2	2	1	2	2	2	1	2	1	2	2
##								47107	2003.6.29	2006.7.14	15	工人	worker	1	3	2003.6.25	2003.7.4	9	car 车祸致颌面部及身体多处大面积皮肤擦伤	开口1.5cm，开口偏右，左后牙开合，咬合紊乱	左面部颞额交界处及右颧区皮肤大面积擦伤	左下颌角骨折（左下8在骨折线上），左下颏部骨折（左下12处）	左angle，左sym	2	1	2	22	1	2	1	2	2	2	2	1	2	2	1	2	2	2	2	1	2	1	2	2
##		125	83	5	2			122195	2007.9.11	2007.10.25	44	工人	worker	2	6	2007.9.1	2007.9.13	12	fall high工作时从高空坠落	开口1.5cm，开合	双侧下眼睑肿胀淤血，右面颊肿胀	左下颌体部骨折，右下颌角部骨折？	左body，右angle	2	1	1	17	1	2	1	2	2	2	2	1	2	2	2	1	2	2	2	1	2	2	2	1
##		123	84					38509	2001.5.11	2001.5.29	18	工程师	worker	1	5	2001.5.11	2001.5.21	10	fall ground 走路时不小心摔倒，右侧面着地	开口2.4cm，咬合紊乱，下前牙开合，面部左右不对称	右下颌角及颏部左侧肿胀，表皮裂伤，右下颌磨牙后区牙龈撕裂，左下颌23之间牙龈撕裂	左下颌体部骨折（单尖牙区），右下颌角部骨折	左body，右angle	2	1	1	44	2	1	1	1	2	2	2	2	2	2	2	1	2	2	2	1	2	1	2	2
##								57393	2005.10.14	2005.10.31	7	司机	driver	2	3	2005.10.12	2005.10.20	8	assault争吵被人打伤	开口1.5cm，前牙开合，下面部伸长，口内下牙弓连续性中断	下面部肿胀，左下23间牙龈撕裂，左下唇麻木	左下颌体部骨折（起始于左下23之间），右下颌角有利骨折	左body，右angle	2	1	1	36	2	1	1	2	2	2	2	2	2	2	2	1	2	2	2	1	2	1	2	2
##		140	85	25	20			124049	2007.11.2	2007.11.13	11	工人	worker	2	4	2007.11.1	2007.11.7	6	work做工时不慎被钝器打中下颌	开口1cm，前牙早接触，后牙开合	右侧关节区压痛，口内右侧颊粘膜创口已缝合	左下颌骨体部双线骨折，右下颌角骨折	左body，右angle	2	1	1	37	1	2	1	2	2	2	2	2	2	2	2	1	2	2	2	1	2	1	2	2
##		100	72					113281	2007.2.12	2007.2.17	5	无业	unemployed	2	1	2007.2.5	2007.2.13	8	motor不慎从摩托车上摔下	咬合紊乱		左下颌体部颏孔区骨折、左下颌角骨折	左body，左angle	2	1	2	24	2	2	2	2	2	2	2	2	2	2	2	1	2	2	2	1	2	1	2	2
##									2007.8.22	2007.9.1	10	无业	unemployed	2	2	2007.8.14	2007.8.27	13	car车祸car	1.8cm，咬合紊乱，功能障碍，左侧关节区压痛，无动度，前牙及右侧后牙反合，前牙深覆盖，左侧髁突基底部骨折，左侧髁突基底部骨折（骨折线于乙状切迹以下），断端错位，脱出关节窝	外院清创缝合	左侧髁突颈部骨折，右侧下颌角多处骨折线,	左condyle，右angle	2	1	1	41	2	2	1	1	2	2	1	2	2	1	2	2	2	2	2	1	2	1	2	2	左侧髁突颈部骨折	4
##									2003.1.15	2003.1.27	12	学生	student	2	2	2003.1.14	2003.1.20	6	sport打篮球时摔倒	2cm,功能障碍，左侧关节区压痛，	颏部	左侧髁突基底部骨折，右下颌角骨折	左condyle，右angle	2	1	1	19	2	1	1	2	2	2	2	2	2	1	2	2	2	2	2	1	2	1	2	2	左侧髁突基底部骨折	4
##									2003.10.27	2003.11.7	12	工人	worker	2	2	2003.10.7	2003.10.31	24	work煤矿瓦斯爆炸致面部伤	2.5cm，咬合紊乱，左关节区压痛，开口左偏，前牙开合，后牙早接触，左侧髁突颈部骨折错位，应该在关节窝内，游离出来后体外打孔固定		左侧髁突颈部骨折，右侧下颌角骨折	左condyle，右angle	2	1	1	31	2	2	2	2	2	2	2	2	2	1	2	2	2	2	2	1	2	1	2	2	左侧髁突颈部骨折	3
##									2002.12.5	2002.12.20	15	工程师	worker	2	5	2002.11.29	2002.12.11	12	fall ground摔倒	3cm，咬合紊乱，功能障碍，双侧耳前区压痛，前牙开合，后牙早接触，左上1冠折，右上1松动	颏部，下唇	左/右侧髁突高位骨折，右下颌角骨折	左condyle，右condyle，右angle	3	1	1	28	2	1	1	2	1	2	2	2	1	2	2	2	2	2	2	2	1	1	2	2	双侧髁突高位骨折	0纵形骨折无移位
##									2004.7.23	2004.8.2	10	工人	worker	2	2	2004.7.20	2004.7.27	7	car车祸	1.5cm，咬合紊乱，功能障碍，双侧关节区压痛，双侧髁突动度减小，前牙开合，后牙早接触，右侧髁突颈部骨折断端重叠，在应该在关节窝内，左侧髁基底部骨折无明显移位	颏部	左/右侧髁突骨折， 左基底右颈部，右下颌角骨折/左下颌体部骨折	左condyle，右condyle，右angle，左body	4	1	1	23	2	1	1	2	2	2	2	2	1	2	2	1	2	2	2	2	1	1	2	2	双侧髁突骨折 左基底右颈部	1
##									2006.3.29	2006.4.21	23	无业	unemployed	2	2	2006.3.28	2006.4.12	14	assault 颌面部枪击伤	1cm，咬合紊乱，功能障碍，左关节区压痛，动度消失，开合状	左下唇口角，颊，眶下耳前区裂开	左侧髁突颈部骨折，左侧下颌角骨折	左condyle，左angle	2	1	1	28	1	1	1	2	2	2	2	2	2	1	2	2	2	2	2	1	2	2	1	2	左侧髁突颈部骨折	4
##									2009.10.28	2009.11.11	14	无业	unemployed	2	1	2009.10.26	2009.11.3	8	motor骑摩托motor车摔伤	2cm,开口偏左，咬合紊乱，功能障碍，左侧下颌合平面下降，左侧髁基底部骨折完全错位，应该在关节窝内		左侧髁突基底部骨折，左下颌骨粉碎性骨折，下颌颏部，体部，下颌角多处骨折	左condyle，左sym，左body，左angle	4	1	1	24	2	2	2	1	2	2	2	2	2	1	1	1	2	2	2	2	1	1	2	2	左侧髁突基底部骨折	3
##		120	60	5	7			146395	2009.6.8	2009.6.23	19	修理工	worker	2	5	2009.5.22	2009.6.11	20	car车祸致颌面部，左手骨折	开口0.5cm，开口左偏，左侧开合，眼眶塌陷	左侧面部肿胀，青紫	左下颌骨喙突骨折，下颌骨颏部骨折，右下颌角骨折	左coronoid，左sym，右angle	3	1	1	27	1	2	1	1	2	2	2	1	2	2	1	2	2	1	2	2	1	2	2	1
##		100	65					51792	2004.7.20	2004.7.30	11	工人	worker	2	2	2004.7.6	2004.7.23	17	car 车祸致下颌骨损伤	开口0.2cm，咬合紊乱	左颌下及颈部多处创口已缝合	左下颌颏部（左下23之间）骨折，右下颌角骨折	左sym，右angle	2	1	1	21	2	1	1	2	2	2	2	1	2	2	1	2	2	2	2	1	2	1	2	2
##		110	80	n	n	n	n	37103	2000.11.14	2000.12.4	20	工人	worker	2	7	2000.10.22	2000.11.22	31	car 车祸伤及颌骨及颅脑		左侧面部稍肿胀	左下颌颏部骨折，左下颌角骨折	左sym，右angle	2	1	1	48	1	2	1	1	2	2	1	2	2	2	1	2	2	2	2	1	2	1	2	2
##		90	60	15	10			117239	2007.6.9	2007.6.19	10	行政人员	government staff	2	5	2007.6.8	2007.6.12	4	assault右侧面部遭打击	开口3cm，开口偏左，前牙开合，咬合紊乱	右面部肿胀	左下颌颏部骨折，右侧下颌角骨折	左sym，右angle	2	1	2	26	1	2	1	2	2	1	2	2	2	2	1	2	2	2	2	1	2	1	2	2
##		126	76	5	1			128275	2008.3.6	2008.3.17	11	按摩师	company staff	2	3	2008.3.5	2008.3.12	7	motor骑摩托车与汽车相撞	开口1.5cm，	右颊部，口底及颌下区肿胀	左下颌颏部骨折，右下颌角骨折	左sym，右angle	2	1	1	18	2	1	1	2	2	2	2	2	2	2	1	2	2	2	2	1	2	1	2	2
##		100	70	n	n			45931	2003.2.7	2003.2.19	12	机械工	worker	1	4	2003.2.6	2003.2.9	3	assault 被人踢伤颌面部致张口受限	开口1cm，颜面不对称，咬合紊乱	右下颌明显肿胀	左下颌颏部（左下23之间）骨折，右下颌角不全骨折，右侧髁颈部不全骨折	左sym，右angle，右condyle	3	1	1	21	2	1	1	2	2	2	2	2	2	1	1	2	2	2	2	2	1	1	2	2	右侧髁颈部不全骨折
##		115	80	n	n	n	n		2002.7.21	2002.7.29	7	无业	unemployed	2	6	2002.7.20	2002.7.26	6	car 车祸伤及面部	开口1.5cm，	面部肿胀，硬腭正中裂，牙龈撕裂，面颊部、颏部皮肤擦伤	下颌正中颏部骨折	sym	1	2	1	19	1	1	1	2	1	2	1	1	2	2	1	2	2	2	2	1	2	2	1	2
##		90	60	40	30	7	10	103929	2006.5.23	2006.6.6	14	农民	peasant	2	5	2006.4.28	2006.5.29	31	motor被摩托车撞伤	咬合紊乱，开口度2cm		下颌骨颏部骨折	sym	1	2	1	51	2	2	2	1	1	2	1	1	2	2	1	2	2	2	2	1	2	2	2	1
##		116	75					142409	2009.2.23	2009.3.8	13	会计	economic active	2	4	2009.2.19	2009.2.27	8	car车祸	开口0.5cm，	颏下青紫淤血，双侧眼睑浮肿，下唇肿胀（下唇粘液囊肿），下唇皮肤可见缝线	下颌骨正中颏部骨折	sym	1	2	2	35	1	1	1	1	1	1	2	1	2	2	1	2	2	2	2	1	2	1	2	2
##		110	80					143136	2009.3.10	2009.3.23	13	职员	company staff	2	4	2009.1.29	2009.3.12	42	car乘车时不慎发生车祸，昏迷十余天	开口2.5cm，咬合紊乱，后牙早接触，前牙开合	额部8cm长创口已缝合，左下唇及上唇皮肤创口已缝合	下颌骨正中颏部偏左骨折	sym	1	2	1	31	1	1	1	1	1	2	2	1	2	2	1	2	2	2	2	1	2	2	1	2
##		110	70	n	n	n	n	43336	2002.7.15	2002.7.26	11	矿工	worker	2	6	2002.6.15	2002.7.18	33	work 工伤致下颌骨骨折	开口0.5cm，前牙开合		下颌颏部陈旧性骨折	sym	1	2	1	32	2	2	2	1	2	2	2	1	2	2	1	2	2	2	2	1	2	1	2	2
##		100	70	20	10	1	10	138380	2008.10.28	2008.11.14	18	修车	worker	2	3	2008.10.8	2008.11.4	27	car车祸致颌面部外伤	开口3cm，左侧咬合紊乱，右侧开合，面中部轻度凹陷	上下唇及颧面部多处外伤疤痕	下颌骨正中颏部斜形骨折	sym	1	2	1	40	1	1	1	1	1	2	2	1	2	2	1	2	2	2	2	1	2	2	1	2
##		118	74	7	17	2	6	141060	2009.1.16	2009.1.28	13	教师	teacher	2	2	2009.1.13	2009.1.21	8	car车祸致颌面部骨折	开口1cm，前牙开合	面部肿胀，眼睑肿胀，结膜充血左鼻翼创口缝合	下颌骨正中颏部骨折	sym	1	2	1	46	1	2	1	1	1	2	2	1	2	2	1	2	2	2	2	1	2	2	2	1
##		108	70	20	6			52790	2004.9.13	2004.9.30	17	退休	retired	2	1	2004.9.6	2004.9.21	15	motor 与他人摩托车相撞		腭部正中纵行裂隙，左颧区肿胀明显，双眼眶周瘀斑，左眼球结膜充血，左眼失明	下颌正中颏部骨折	sym	1	2	1	52	1	2	1	1	1	2	2	1	2	2	1	2	2	2	2	1	2	2	2	1
##		113	74	7	4			113864	2007.3.2	2007.3.22	20	司机	driver	2	2	2007.2.20	2007.3.13	21	car车祸	开口度0.2cm，咬合紊乱，后牙开合颌面不对称	右侧眉弓处瘢痕	下颌骨正中颏部骨折，左侧颞下颌关节强直	sym	1	2	1	39	1	2	1	1	1	2	2	1	2	2	1	2	2	2	2	1	2	1	2	2
##		110	70			3	20	54470	2005.3.8	2005.3.23	15	农民	peasant	2	1	2005.2.28	2005.3.14	14	motor骑摩托车摔倒	开口1cm,咬合紊乱，左面部塌陷，两侧关节压痛	面部多处撕裂伤，上腭骨纵行创口已缝合	下颌正中颏部骨折	sym	1	2	1	36	1	2	1	2	2	2	2	1	2	2	1	2	2	2	2	1	2	2	2	1
##		110	70					128413	2008.3.10	2008.3.25	15	无业	unemployed	2	7	2008.2.10	2008.3.18	37	car车祸伤至头面部	开口1cm，咬合错乱，右颞部颅骨缺如，右颧面部塌陷	右颞部手术瘢痕，右侧额纹消失，不能皱眉	下颌颏部斜形骨折	sym	1	2	1	19	1	2	1	2	2	2	2	1	2	2	1	2	2	2	2	1	2	2	2	1
##		120	80	10	20	4	20	122712	2007.9.24	2007.10.10	16	经理	economic active	1	7	2007.9.16	2007.9.27	11	car车祸致颅颌面外伤	开口1.2cm，咬合紊乱	右上下眼睑，左下眼睑，颈前皮下淤血，右结膜充血，右颧面部肿胀，腭部中份裂开	下颌正中颏部骨折	sym	1	2	1	45	1	2	1	2	2	2	2	1	2	2	1	2	2	2	2	1	2	2	2	1
##		100	65	2	10			126265	2008.1.16	2008.1.31	15	修理工人	worker	2	7	2008.1.6	2008.1.22	16	car车祸致颌面部伤	开口0.5cm，咬合紊乱，右眶骨结构消失，双侧颞颌关节向外侧脱位	右眼失明，全面部肿胀明显，右眉部4cm长创口已缝合，外院气管切开	下颌骨粉碎性骨折	sym	1	2	1	33	1	2	1	2	2	2	2	1	2	2	1	2	2	2	2	1	2	2	2	1
##		100	75					144430	2009.4.13	2009.4.29	16	工人	worker	2	1	2009.3.20	2009.4.17	28	car车祸致颅面部外伤	开口1.5cm，咬合紊乱，前牙开合，后牙早接触	左侧额部头皮，额部正中，右侧眉弓下方，右鼻根部，右上唇创口缝合，双侧颧弓中度肿胀，右侧面颊部肿胀	下颌骨颏部粉碎性骨折	sym	1	2	2	26	1	2	1	2	2	2	2	1	2	2	1	2	2	2	2	1	2	2	2	1
##		120	60					自带	2005.11.16	2005.11.25	9	农民	peasant	2	2	2005.11.1	2005.11.18	7	motor骑摩托车发生车祸	开口2.5cm，额部凹陷	头皮见冠状切口长15cm	下颌骨正中颏部骨折	sym	1	2	1	48	2	2	2	2	2	2	2	1	2	2	1	2	2	2	2	1	2	2	2	1
##		16	9.5					33983	2000.2.25	2000.3.17	21	职工	company staff	2	3	1999.12.1	2000.3.6	116	car 在公路边被高速行驶的大卡车从背后撞倒	开口1cm，咬合紊乱，开合，前牙反合，左颧面明显塌陷		下颌正中颏部骨折	sym	1	2	1	23	2	2	2	2	2	2	2	1	2	2	1	2	2	2	2	1	2	2	2	1
##								101092	2006.3.27	2006.4.7	11	工人	worker	2	2	2005.12.27	2006.3.30	92	car车祸伤及头面部与全身	开口2.5cm，左侧开合错位，眶下区塌陷畸形，外院行气管切开鸡上下颌骨折手术及牙弓夹板牵引	右眼光感消失，右眶下及左下唇麻木	下颌骨正中颏部陈旧性骨折（其他骨折部位不详）	sym	1	2	1	44	1	1	1	1	2	2	2	1	2	2	1	2	2	2	2	1	2	2	1	2
##		116	64	20	6	1	6	116370	2007.5.11	2007.6.1	21	工人	worker	2	2	2007.5.8	2007.5.21	13	car车祸	开口度1cm，咬合紊乱	面部肿胀，眶周青紫，眼睑水肿，结膜充血，左颞部有长2.5cm伤口，左鼻翼创口，颈部气管切开，软腭见2.5cm创口	下颌正中颏部骨折	sym	1	2	1	23	1	2	1	1	1	2	2	1	2	2	1	2	2	2	2	1	2	2	2	1
##		110	70					104922	2006.6.24	2006.7.6	13	工人	worker	2	6	2006.6.10	2006.6.28	18	car车祸	开口度2cm，前牙早接触，后牙开合	下颌颏部皮肤红肿，口内下颌前庭粘膜充血，下前牙区线性瘢痕	下颌骨正中颏部骨折	sym	1	2	1	37	2	1	1	1	2	2	2	1	2	2	1	2	2	2	2	1	2	1	2	2
##		90	60					111272	2006.12.2	2006.12.22	22	收银员	economic active	2	6	2006.11.25	2006.12.11	16	car车祸	咬合紊乱	右眼睑钝挫伤肿胀，有面部肿胀	下颌骨正中颏部骨折无移位	sym	1	2	2	23	1	2	1	2	2	2	2	1	2	2	1	2	2	2	2	1	2	2	2	1
##		105	70					CT127014	2004.3.3	2004.4.12	40	干部	government staff	2	7	2004.2.1	2004.3.16	44	car 交通事故致面部外伤	开口2.5cm，咬合紊乱，左侧开合，右颧弓塌陷	右眼球塌陷，眼外伤	下颌骨正中颏部骨折骨折无移位	sym	1	2	1	40	1	2	1	2	2	2	2	1	2	2	1	2	2	2	2	1	2	2	2	1
##									2003.11.27	2003.12.8	11	无业	unemployed	2	5	2003.11.7	2003.12.3	26	car被车撞伤	开口3cm，咬合紊乱，前牙开合，后牙早接触		下颌正中颏部粉碎性骨折，错位愈合	sym	1	2	2	20	2	2	2	2	2	2	2	1	2	2	1	2	2	2	2	1	2	1	2	2
##		140	80					117399	2007.6.13	2007.6.28	15	农民	peasant	1	3	2007.6.13	2007.6.21	8	car车祸	开口度2cm，	下唇至颏部4cm长撕裂伤	下颌正中颏部骨折	sym	1	2	2	37	2	1	1	1	2	2	2	1	2	2	1	2	2	2	2	1	2	1	2	2
##				5	n	2	n	50630	2004.5.10	2004.5.17	8	教师	teacher	2	4	2004.5.6	2004.5.13	7	motor 骑摩托车不慎与汽车相撞	开口0.6cm，	牙龈撕裂，下唇唇红及唇粘膜撕裂伤，右面部、眶下区及颧部皮肤麻木，右耳后及右颌下区创口已缝合	下颌骨正中颏部骨折	sym	1	2	1	35	1	1	1	1	1	1	1	2	2	2	1	2	2	2	2	1	2	2	2	1
##		146	89			5	20	112840	2007.1.31	2007.2.14	14	无业	unemployed	2	3	2007.1.24	2007.2.6	13	motor酒后骑摩托车致左面部外伤	开口度2.6cm	左眼睑肿胀，左眼结膜充血，左颈部皮肤青紫色	颏正中颏部骨折	sym	1	2	1	48	1	2	1	1	1	1	1	2	2	2	1	2	2	2	2	1	2	2	2	1
##		120	80			n	8	48534	2003.9.24	2003.10.4	9	学生	student	2	1	2003.9.22	2003.9.27	5	sport 踢球时撞伤下巴	开口1.5cm，	颏部肿胀	下颌正中颏部左/右线骨折	sym	1	2	1	21	2	1	1	1	1	2	1	2	2	2	1	2	2	2	2	1	2	1	2	2
##		100	70	n	n	n	n	40703	2001.10.29	2001.11.5	8	无业	unemployed	2	7	2001.10.14	2001.11.2	19	other 不慎撞伤下颏部	开口2cm，		下颌骨正中颏部斜形骨折	sym	1	2	1	21	2	2	2	1	1	2	1	2	2	2	1	2	2	2	2	1	2	2	2	1
##		125	100	10	2	5	1	143471	2009.3.19	2009.4.3	15	干部	government staff	2	3	2009.3.18	2009.3.24	6	motor骑摩托车不慎摔倒	开口2.5cm，下颌中线右偏2mm，咬合错乱，	双侧颧眶部，唇周，右鼻旁，左颏部多处山寨软组织擦伤，面部稍肿胀，左下眼睑淤血，左眼巩膜外下充血，左下12间牙龈撕裂	下颌骨颏部正中粉碎性骨折	sym	1	2	1	24	1	1	1	2	1	1	1	2	2	2	1	2	2	2	2	1	2	1	2	2
##		102	75					117256	2007.6.12	2007.6.20	8	销售员	economic active	1	1	2007.5.21	2007.6.15	25	fall ground不慎滑倒摔伤	前牙开合，肿胀	下颌肿胀	下颌正中颏部斜形骨折	sym	1	2	1	27	2	1	1	2	2	1	1	2	2	2	1	2	2	2	2	1	2	1	2	2
##		90	60					143049	2009.3.9	2009.3.25	16	农民	peasant	2	5	2009.1.9	2009.3.16	66	motor骑摩托车时不慎发生车祸	开口3.5cm，后牙早接触，前牙开合	右侧下唇创口缝合	下颌骨正中颏部纵行骨折伴部分体部缺损，外院钛板固定	sym	1	2	1	25	2	1	1	1	1	1	1	2	2	2	1	2	2	2	2	1	2	1	2	2
##		125	80						2009.4.14	2009.4.30	16	工人	worker	2	1	2009.4.6	2009.4.17	11	car车祸致颅面部外伤			下颌骨颏部粉碎性骨折	sym	1	2	2	45	2	2	2	1	1	1	1	2	2	2	1	2	2	2	2	1	2	1	2	2
##		120	80					50541	2004.4.26	2004.5.9	13	农民	peasant	2	1	2004.4.19	2004.4.30	11	fall ground 不慎摔伤下颌部			下颌骨正中颏部骨折	sym	1	2	1	30	2	2	2	1	1	1	1	2	2	2	1	2	2	2	2	1	2	1	2	2
##		106	68	20	30	3	35	116651	2007.5.22	2007.6.15	52	农民	peasant	2	2	2007.5.1	2007.5.29	28	assault操作机器时爆炸伤	中度张口受限，面中部塌陷	鼻旁及上下唇可见手术瘢痕，肿胀，外院气管切开，右眼球摘除	下颌骨正中颏部骨折	sym	1	2	1	52	1	1	1	1	1	2	1	2	2	2	1	2	2	2	2	1	2	2	2	1
##		130	100	10	10	1	10	111394	2006.12.3	2006.12.15	12	无业	unemployed	2	7	2006.12.3	2006.12.8	5	motor骑摩托车不慎发生车祸	牙齿脱位，面部肿胀	上下唇撕裂伤，下颌牙龈撕裂伤	下颌骨正中颏部骨折	sym	1	2	1	27	1	1	1	1	1	2	1	2	2	2	1	2	2	2	2	1	2	2	2	1
##		90	60			n	n	52550	2004.8.24	2004.9.1	8	商人	economic active	1	1	2004.8.23	2004.8.27	4	car 车祸伤及颌面部	开口1.8cm	前牙区牙龈挫裂伤，口底淤血	下颌正中颏部骨折	sym	1	2	1	34	2	1	1	1	1	2	1	2	2	2	1	2	2	2	2	1	2	2	1	2
##		105	60					41125	2001.12.14	2001.12.26	12	列车员	driver	2	5	2001.11.30	2001.12.18	18	motor 骑摩托车不幸被横在空中的三脚架击中面部	开口2.5cm，咬合紊乱	当地医院气管切开术，颌面部轻度肿胀，双侧眶周皮下淤血，球结膜充血，腭部正中撕裂	下颌颏部骨折	sym	1	2	1	30	1	2	1	2	1	2	2	2	2	2	1	2	2	2	2	1	2	2	2	1
##		136	86						2006.2.8	2006.2.21	13	农民	peasant	2	3	2006.2.8	2006.2.18	10	motor骑摩托车与摩托车相撞	开口1cm	右眼眶周肿胀，右耳下及下颌升支、下颌角区域肿胀	下颌骨正中颏部粉碎性骨折	sym	1	2	1	48	1	1	1	1	1	2	2	2	2	2	1	2	2	2	2	1	2	2	2	1
##		128	80						2005.1.14	2005.1.28	15	农民	peasant	2	5	2004.12.24	2005.1.19	26	assault被高出坠落重物击中	开口2cm，有后牙早接触，左后牙开合	下唇及颏部两处创口	下颌颏部粉碎性骨折	sym	1	2	1	42	2	1	1	1	1	2	2	2	2	2	1	2	2	2	2	1	2	1	2	2
##		90	60						2009.5.25	2009.5.31	6	儿童	child	2	7	2009.5.24	2009.5.31（患儿病情自行好转，遂出院）	7	bike骑车摔伤致面部骨折	开口0.8cm，中线右偏	左关节区压痛，下前牙区牙龈撕裂	下颌骨颏部骨折，左侧下颌关节脱位	sym	1	2	1	3	1	1	1	2	1	2	2	2	2	2	1	2	2	2	2	1	2	1	2	2
##		114	65					44423	2002.9.8	2002.9.18	10	学生	student	1	7	2002.9.8	2002.9.12	4	motor 乘坐摩托车撞伤颈部颏部	右上下2早接触，其余开合	上下颌前牙区牙龈撕裂	下颌正中颏部骨折	sym	1	2	1	19	1	1	1	1	1	2	2	2	2	2	1	2	2	2	2	1	2	1	2	2
##		95	65	n	n	n	n	38786	2001.6.15	2001.7.5	21	工人	worker	2	7	2001.4.15	2001.6.28	74	bike 骑车摔伤下颌颏部及下前牙	开口3cm	下颌下缘颏部瘘孔	下颌正中颏部骨折	sym	1	2	1	24	2	1	1	1	1	2	2	2	2	2	1	2	2	2	2	1	2	1	2	2
##									2003.9.23	2003.10.4	11	无业	unemployed	2	6	2003.9.20	2003.9.27	7	fall high 自8米高处坠落	开口1cm，咬合紊乱		下颌正中颏部骨折	sym	1	2	1	3	2	2	2	2	1	2	2	2	2	2	1	2	2	2	2	1	2	1	2	2
##		13	8	n	n			36897	2000.10.23	2000.10.27	4	工人	worker	2	5	2000.10.13	2000.10.25	12	work 工作时钝物击伤右下颌	开口2.5cm，面部不对称，咬合紊乱，右侧颧骨稍下陷		下颌正中颏部骨折	sym	1	2	1	28	2	2	2	1	2	2	2	2	2	2	1	2	2	2	2	1	2	1	2	2
##		120	70	18	n	2	n	145652	2009.5.18	2009.5.27	9	农民	peasant	2	7	2009.5.10	2009.5.21	11	car车祸致颌面部粉碎性骨折	开口2cm，咬合紊乱，开合，双侧颧弓塌陷	右侧面部2处伤痕，两侧结膜充血，两侧眼睑，鼻唇紫斑，左侧颈部紫斑，上嘴唇陈旧性外伤瘢痕	下颌骨颏部骨折	sym	1	2	1	40	1	2	1	1	2	2	2	2	2	2	1	2	2	2	2	1	2	2	2	1
##		117	76			n	n	37629	2001.2.5	2001.2.12	7	工人	worker	2	1	2001.1.29	2001.2.7	9	car 交通意外致下颌部遭受撞击		颏部肿胀	下颌颏部骨折	sym	1	2	1	37	2	1	1	1	2	2	2	2	2	2	1	2	2	2	2	1	2	1	2	2
##		110	65					147273	2009.6.30	2009.7.21	21	学生	student	2	3	2009.6.17	2009.7.7	21	car车祸致颌面外伤	开口3cm，前牙，右侧磨牙开合	颏部肿胀	下颌骨正中颏部骨折	sym	1	2	1	18	2	1	1	1	2	2	2	2	2	2	1	2	2	2	2	1	2	1	2	2
##		80	60					55607	2005.7.3	2005.7.15	12	学生	student	1	6	2005.7.2	2005.7.7	5	fall high不慎从楼梯上摔下	开口2cm，双侧后牙早接触前牙开合	右面颊上下唇明显肿胀，下唇外伤缝合	下颌颏部牙槽突骨折	sym	1	2	1	14	1	1	1	1	1	2	2	2	2	2	1	2	2	2	2	1	2	2	2	1
##								48729	2003.10.20	2003.10.28	8	教师	teacher	2	6	2003.10.18	2003.10.23	5	motor 骑摩托车撞伤颌面部	开口1.5cm，咬合紊乱	下颌挫裂伤	下颌正中颏部骨折	sym	1	2	1	35	2	1	1	1	2	1	2	2	2	2	1	2	2	2	2	1	2	1	2	2
##		106	69					40908	2001.11.19	2001.12.11	22	农民	peasant	2	5	2001.11.2	2001.11.28	26	car 车祸不慎摔下头面部着地	开口1cm，	双侧眼睑、巩膜、眶周淤血青紫	下颌正中颏部斜形骨折	sym	1	2	1	33	1	2	1	1	1	2	2	2	2	2	1	2	2	2	2	1	2	2	2	1
##		130	70	20	20	2.5	10	146558	2009.6.14	2009.6.18	4	木工	worker	1	7	2009.6.14	2009.6.17（颌间拴结）	3	bike骑自行车不慎摔倒	开口1.2cm，咬合紊乱	额部肿胀两侧眼睑青紫肿胀，上唇正中、下唇内侧挫裂伤	下颌骨正中颏部骨折	sym	1	2	1	41	1	1	1	1	1	2	2	2	2	2	1	2	2	2	2	1	2	1	2	2
##		120	80					45915	2003.2.17	2003.2.28	12	干部	government staff	2	2	2003.1.28	2003.2.21	24	car 车祸致头面及腹部外伤	开口2.5cm，双侧颧面部欠对称，右侧颏部凹陷，咬合紊乱	右侧颏部不规则瘢痕	下颌正中颏部斜形骨折	sym	1	2	1	37	2	1	1	1	1	2	2	2	2	2	1	2	2	2	2	1	2	1	2	2
##		100	70					122470	2007.9.19	2007.9.29	10	农民	peasant	2	3	2007.9.12	2007.9.21	9	other外伤	右侧开合	左下12间牙龈撕裂	下颌正中颏部骨折	sym	1	2	1	49	2	1	1	1	2	2	2	2	2	2	1	2	2	2	2	1	2	1	2	2
##		115	86					121084	2007.8.18	2007.8.29	11	医生	medical staff	1	6	2007.8.18	2008.8.22	4	bike骑自行车撞到墙	开口3cm，咬合紊乱	左颏下3cm伤口全层裂开，左下12间颊侧牙龈撕裂，右膝挫裂伤	下颌正中颏部粉碎性骨折	sym	1	2	1	37	2	1	1	1	2	2	2	2	2	2	1	2	2	2	2	1	2	1	2	2
##		110	70			2	5	103527	2006.5.10	2006.5.18	8	工人	worker	2	3	2006.5.10	2006.5.10	1	motor骑摩托车与另一摩托车相撞	右侧面部颌下、颏下肿胀、淤血，多处软组织伤、咬合紊乱	下唇3cm纵行不规则伤口，下前牙牙龈撕裂	下颌骨正中颏部颏部粉碎骨折	sym	1	2	1	30	2	1	1	1	2	2	2	2	2	2	1	2	2	2	2	1	2	1	2	2
##		105	60					48605	2003.10.7	2003.10.13	6	工人	worker	2	1	2003.9.29	2003.10.9	10	car 车祸	开口1.5cm，咬合紊乱	双眼睑肿胀，眶周越学	下颌正中颏部粉碎性骨折	sym	1	2	1	30	1	2	1	1	1	2	2	2	2	2	1	2	2	2	2	1	2	2	2	1
##		120	70					100840	2006.2.11	2006.3.3	20	无业	unemployed	2	4	2006.2.2	2006.2.15	13	assault点鞭炮时，发生爆炸致下颌骨骨折	前牙开合	右下颌创面已缝合，有侧下颌牙龈撕裂	下颌骨正中颏部骨折	sym	1	2	1	31	2	1	1	1	2	2	2	2	2	2	1	2	2	2	2	1	2	1	2	2
##		110	70	20	8			127617	2008.2.25	2008.3.7	12	医生	medical staff	2	6	2008.2.23	2008.2.19	4	car车祸致颌面部外伤	开口2cm，咬合紊乱	面部肿胀明显，右颊颧部见皮肤擦伤，左下唇部不规则创面已缝合	下颌骨颏部正中粉碎性骨折	sym	1	2	1	29	1	1	1	2	2	2	2	2	2	2	1	2	2	2	2	1	2	1	2	2
##		120	80			2	20	147200	2009.6.29	2009.7.13	14	农民	peasant	2	5	2009.6.26	2009.7.3	7	fall high从三米高处坠落	开口0.8cm，鼻骨畸形	左下颌体及升支，颏部种种，颞下颌关节区压痛，肿胀，颧部及鼻唇沟创口缝合，左眉弓缝合，左眼睑淤血	下颌骨颏部骨折	sym	1	2	1	41	1	1	1	2	2	2	2	2	2	2	1	2	2	2	2	1	2	2	2	1
##		105	75			1	n	自带	2005.4.18	2005.4.30	12	无业	unemployed	2	3	2005.4.13	2005.4.21	8	assault汽车爆胎后飞起的石头撞击下颌颏部	开口1cm，颏部肿胀	颏部撕裂	下颌颏部粉碎性骨折	sym	1	2	1	31	2	1	1	2	2	2	2	2	2	2	1	2	2	2	2	1	2	1	2	2
##		110	70					147045	2009.6.26	2009.6.30	4	教师	teacher	2	2	2009.6.23	2009.6.30（患者因经济原因，要求出院）	7	sport打球时摔倒颏部着地	开口1.5cm，	颏部肿胀，口底粘膜严重淤血，舌下腺严重淤血肿大	下颌骨颏部粉碎性骨折（右下4至左下3）	sym	1	2	1	25	2	1	1	2	2	2	2	2	2	2	1	2	2	2	2	1	2	1	2	2
##		128	85					130888	2008.5.22	2008.6.2	23	工人	worker	1	4	2008.5.22	2008.5.22	1	fall high不慎从高处摔落	咬合紊乱	下颌颏部伤口	下颌骨正中颏部骨折	sym	1	2	2	29	2	1	1	2	2	2	2	2	2	2	1	2	2	2	2	1	2	1	2	2
##		110	70					133167	2008.7.8	2008.7.16	8	儿童	child	2	5	2008.7.4	2008.7.11	7	fall ground在外玩耍时颏部着地	开口2cm	左下颌下缘颏部肿胀	下颌骨正中颏部骨折	sym	1	2	1	2	2	1	1	2	2	2	2	2	2	2	1	2	2	2	2	1	2	1	2	2
##		110	60					49625	2004.1.30	2004.2.13	14	农民	peasant	2	7	2004.1.25	2004.2.4	10	car 交通事故致颌面外伤	开口1cm，颌面不对称，左侧面部塌陷	双侧关节区肿胀明显	下颌正中颏部骨折	sym	1	2	1	38	1	2	1	2	2	2	2	2	2	2	1	2	2	2	2	1	2	2	2	1
##		115	70	10	2			自带	2005.7.8	2005.7.22	14	学生	student	2	4	2005.7.7	2005.7.12	5	car机动车相撞	开口1.5cm，左面部塌陷，右眶周淤血	右面部皮肤裂口2cm已缝合，右下45牙龈裂口2cm达骨面	下颌骨颏部粉碎性人字形骨折	sym	1	2	1	22	1	2	1	2	2	2	2	2	2	2	1	2	2	2	2	1	2	2	2	1
##		100	60	20	5	2	4	139332	2008.11.20	2008.12.6	15	建筑工人	worker	2	1	2008.11.9	2008.11.25	16	car车祸致颅颌面外伤	开口2.6cm，右侧开合，左侧前牙反合	右面部软组织稍肿胀，右侧额部，双侧鼻翼，颏下遗留手术瘢痕，右眼结膜充血	下颌骨正中颏部骨折	sym	1	2	1	22	1	2	1	2	2	2	2	2	2	2	1	2	2	2	2	1	2	2	2	1
##		15	10					44273	2002.8.26	2002.9.7	13	职员	company staff	1	7	2002.8.25	2002.8.30	5	other 外伤致面部摔伤	咬合紊乱，开合	右眼肿胀，瘀斑	下颌正中颏部纵行骨折	sym	1	2	1	25	1	2	1	2	2	2	2	2	2	2	1	2	2	2	2	1	2	1	2	2
##		140	70	2	8	2	8	49803	2004.2.8	2004.2.18	10	工人	worker	1	7	2004.2.8	2004.2.8	1	car 车祸	开口2.5cm，咬合紊乱	左面部肿胀，撕裂伤	下颌骨正中颏部骨折	sym	1	2	1	24	1	2	1	2	2	2	2	2	2	2	1	2	2	2	2	1	2	2	2	1
##		120	70					107441	2006.8.13	2006.8.23	10	无业	unemployed	2	4	2006.7.6	2006.8.16	41	motor被摩托车撞伤	张口2cm，咬合紊乱，下颌略右偏斜		下颌颏部骨折	sym	1	2	1	16	2	2	2	2	2	2	2	2	2	2	1	2	2	2	2	1	2	2	1	2
##		120	60						2009.7.2	2009.7.7	5	儿童	child	1	3	2009.7.1	2009.7.7（经济原因，拒绝保守治疗）	6	fall high不慎从高处摔落	左侧合平面较右侧升高，并向内侧倾斜，左侧前牙深覆合，深覆盖		下颌骨正中颏部骨折	sym	1	2	1	2.5	2	2	2	2	2	2	2	2	2	2	1	2	2	2	2	1	2	1	2	2
##		120	80					110865	2006.11.15	2006.11.29	15	学生	student	1	2	2006.11.14	2006.11.20	6	assault打架	开口度3cm		下颌正中颏部偏右斜形骨折	sym	1	2	1	16	2	2	2	2	2	2	2	2	2	2	1	2	2	2	2	1	2	1	2	2
##								37285	2000.12.11	2000.12.18	7	无业	unemployed	2	1	2000.12.4	2000.12.14	10	fall ground 不慎摔伤	开口3cm，咬合紊乱		下颌正中颏部不全骨折	sym	1	2	1	4.5	2	2	2	2	2	2	2	2	2	2	1	2	2	2	2	1	2	1	2	2
##				20	4			54620	2005.10.31	2005.11.10	11	无业	unemployed	2	7	2004.10.31	2005.11.4	370	other外伤	面部稍不对称，前牙开合，右侧后牙早接触		下颌骨陈旧性骨折错位愈合	sym	1	2	1	20	2	2	2	2	2	2	2	2	2	2	1	2	2	2	2	1	2	1	2	2
##		120	80	20	20	4	10	46800	2003.6.16	2003.6.27	12	农民	peasant	2	7	2003.3.16	2003.6.17	90	car 车祸致下颌及腰部外伤	咬合紊乱		下颌骨正中颏部斜形骨折错位，下前牙槽骨骨折	sym，前alveolar	2	2	1	45	2	2	2	2	1	2	2	1	2	2	1	2	2	2	2	2	1	1	2	2
##		130	70	20	10			46865	2003.6.19	2003.7.1	12	泥工	worker	1	4	2003.6.19	2003.6.19	0.5	work 拆墙时被垮塌的墙壁砸伤	开口2cm，	右面颊及颌下肿胀，皮下淤血，下唇软组织挫裂伤。左口角创口	下颌骨正中颏部骨折，下前牙槽突骨折	sym，前alveolar	2	2	1	38	1	1	1	1	1	2	2	2	2	2	1	2	2	2	2	2	1	1	2	2
##		110	80					41380	2002.1.22	2002.2.7	16	无业	unemployed	2	3	2002.1.16	2002.1.29	13	motor 骑摩托车与拖拉机相撞致颌面部外伤	开口1.5cm，咬合紊乱	颌面部肿胀明显，牙龈撕裂	下颌骨颏部骨折，下颌骨前牙区牙槽骨骨折	sym，前alveolar	2	2	1	25	1	1	1	1	1	2	2	2	2	2	1	2	2	2	2	2	1	2	2	1
##		100	80	40	10	5	10	57239	2005.9.28	2005.10.11	13	无业	unemployed	2	7	2005.8.28	2005.9.30	33	car颌面部被撞伤	开口1.5cm，右侧颧弓塌陷		下颌骨正中颏部骨折，右下颌骨体部骨折无移位	sym，右body	2	2	1	27	2	2	2	1	1	2	2	1	2	2	1	1	2	2	2	2	1	2	2	1
##		90	65	40	35	2	35	136902	2008.9.19	2008.10.4	15	农民	peasant	2	7	2008.9.14	2008.9.26	12	car车祸致面部外伤	开口2cm，	下颌颏部创口，口内下唇粘膜创口已缝合	下颌正中颏部骨折，右侧髁突完全骨折，断端前下移位	sym，右condyle	2	2	1	60	2	1	1	1	1	1	1	1	2	1	1	2	2	2	2	2	1	1	2	2	右侧髁突完全骨折，
##		110	70	20	8			110553	2006.11.6	2006.11.16	11	工人	worker	2	1	2006.10.30	2006.11.9	10	fall ground跌倒	开口不足1cm前牙开合，后牙早接触	左下颏部创口，左下12见牙龈裂伤	颏正中颏部、右髁突颈部骨折下内移位	sym，右condyle	2	2	1	29	2	1	1	2	2	2	2	2	2	1	1	2	2	2	2	2	1	1	2	2	右髁突颈部骨折下内移位
##		14	10	n	n			44970	2002.10.30	2002.11.13	15	个体	economic active	2	4	2002.10.24	2002.11.1	8	car 车祸致颌面部外伤	开口0.8cm，开合，咬合紊乱	右侧面颈部明显肿胀，面颊部及同侧颈上部多处创口，已缝合	下颌骨正中颏部骨折，右下颌骨升支骨折	sym，右ramus	2	2	1	30	1	2	1	2	2	2	2	2	2	2	1	2	1	2	2	2	1	1	2	2
##		100	90					136423	2008.9.1	2008.9.10	10	儿童	child	2	6	2008.8.30	2008.9.5	6	motor在马路上行走被摩托车撞伤	开口受限，咬合紊乱	颜面部多处挫伤，上唇肿胀，左侧面部肿胀	下颌骨颏部，左下颌骨体部骨折	sym，左body	2	2	1	4	1	2	1	1	2	2	2	2	2	2	1	1	2	2	2	2	1	1	2	2
##		120	70	n	n	n	n		2000.6.26	2000.7.12	16	工人	worker	2	1	2000.6.26	2000.7.3	7	assault 发动汽车时被摇把击伤	开口2cm，咬合紊乱，开合，牙弓变窄		下颌正中颏部骨折，左下体部骨折（左下56之间）	sym，左body	2	2	1	16	2	2	2	2	2	2	2	2	2	2	1	1	2	2	2	2	1	1	2	2
##		110	70	20	26	3	26	102033	2006.4.4	2006.4.29	25	工人	worker	2	2	2006.3.14	2006.4.17	34	fall high高空坠落	开口2cm，双侧髁突外突	右侧颏部手术缝合瘢痕	颏部骨折、左侧髁突前外脱位，左侧髁突前外脱位	sym，左condyle	2	2	1	46	2	1	1	2	1	2	2	1	2	1	1	2	2	2	2	2	1	2	1	2	左侧髁突骨折
##		120	90			1	15	133052	2008.7.8	2008.7.18	10	工人	worker	2	3	2008.7.2	2008.7.11	9	assault工地上被机器飞出的铁块砸伤左面颊部		左侧面部及上唇部可见创口缝合线	下颌骨颏部，左下颌骨髁突颈下部	sym，左condyle	2	2	1	33	1	2	1	1	2	2	2	2	2	1	1	2	2	2	2	2	1	1	2	2	左下颌骨髁突颈下部
##		100	80					149948/CT000479	2009.8.11	2009.8.20	9	学生	student	2	1	2009.7.27	2009.8.14	18	motor骑摩托车不慎发生车祸	开口3cm，咬合紊乱，左后牙开合		下颌骨正中颏部骨折，左侧髁突骨折，	sym，左condyle	2	2	1	17	2	2	2	2	1	2	2	2	2	1	1	2	2	2	2	2	1	2	2	1	左侧髁突骨折，
##	高血压2年，早搏2年	130	85	20	20			110966	2006.11.21	2006.11.30	9	干部	government staff	1	4	2006.11.16	2006.11.24	8	car驾车不慎撞伤面部	开口3cm，咬合紊乱、颏部反合		下颌骨正中颏部骨折、左髁突颈部骨折	sym，左condyle	2	2	1	43	2	2	2	2	2	2	2	2	2	1	1	2	2	2	2	2	1	1	2	2	左髁突颈部骨折
##		90	60	10	20			105086	2006.7.4	2006.7.17	13	公务员	government staff	2	2	2006.6.20	2006.7.7	17	motor与摩托车相撞颏部着地	开口度2.5cm，咬合紊乱，后牙早接触		下颌正中颏部、左侧髁突骨折，右侧髁突骨折	sym，左condyle，右condyle	3	2	1	41	2	2	2	2	2	1	2	2	2	1	1	2	2	2	2	2	1	1	2	2	左侧髁突骨折，右侧髁突骨折
##		131	96	n	n	n	n		2000.10.26	20000.12.26	13	无业	unemployed	2	4	2000.12.14	2001.1.3	20	car 车祸	咬合紊乱		下颌正中颏部骨折外院开放复位，左/右侧髁颈下骨折	sym，左condyle，右condyle	3	2	1	24	2	2	2	1	2	2	2	2	1	2	1	2	2	2	2	2	1	1	2	2	双侧髁颈下骨折
##		141	70					129892	2008.4.23	2008.5.12	19	服装工人	company staff	2	6	2008.2.23	2008.4.29	6	car车祸致头面部外伤	咬合紊乱，前牙无接触，右侧颧面部明显塌陷，鼻根部左偏		下颌骨正中颏部骨折，下颌骨左/右侧髁突骨折	sym，左condyle，右condyle	3	2	1	22	2	2	2	2	2	2	2	2	1	2	1	2	2	2	2	2	1	2	2	1	双侧髁突骨折
##								45362	2002.12.13	2003.1.7	26	农民	peasant	2	5	2002.12.13	2002.12.24	11	assault 被机械压伤	开口2cm，面部不对称，鼻骨凹陷	右侧鼻翼外侧创口缝合，下唇撕裂伤，牙龈撕裂，双侧眶区青紫肿胀	下颌牙槽突骨折	前alveolar	1	2	2	45	1	2	1	1	2	1	1	2	2	2	2	2	2	2	2	1	2	2	2	1
##		94	70					106939	2009.5.15	2009.5.19	4	银行职员	company staff	2	4	2009.5.14	2009.5.15	1	car车祸致下颌骨外伤			下颌前牙区牙槽突水平骨折（右下2至左下2）	前alveolar	1	2	2	31	2	2	2	2	2	1	2	2	2	2	2	2	2	2	2	1	2	1	2	2
##		135	80					145767	2009.5.21	2009.5.25	4	学生	student	2	4	2009.5.21	2009.5.21	1	fall high被他人推倒从一米多高处坠落		左眉弓上2cm长伤口，左下唇贯通伤，左下III至V牙龈撕裂	右下颌前牙区牙槽突骨折（右下I至III）	前alveolar	1	2	2	6	1	1	1	1	2	2	2	2	2	2	2	2	2	2	2	1	2	1	2	2
##		130	90	10	5			100729	2006.2.9	2006.2.18	10	农民	peasant	2	3	2006.2.8	2006.2.13	5	car车祸		颌面部肿胀，左侧为甚，左眼肿胀明显，左下3牙龈撕裂	下颌中央牙槽突骨折	前alveolar	1	2	1	23	1	1	1	1	1	2	2	2	2	2	2	2	2	2	2	1	2	1	2	2
##		120	70						2004.11.15	2004.11.29	15	无业	unemployed	2	3	2004.11.10	2004.11.18	8	motor 骑摩托车不慎撞伤	咬合紊乱，前牙早接触，后牙开合	右额部及左眉弓上方擦伤已缝合	下颌牙槽突骨折	前alveolar	1	2	1	30	1	2	1	2	2	1	2	2	2	2	2	2	2	2	2	1	2	1	2	2
##									2001.6.27	2001.7.6	9	无业	unemployed	1	1	2001.6.25	2001.7.3	8	other 意外原因致颏部着地	开口1.5cm，	下颌颏部肿胀，淤血斑，右下前牙区牙龈撕裂	右下牙槽骨骨折（右下12）	前alveolar	1	2	1	2	2	1	1	2	2	2	2	2	2	2	2	2	2	2	2	1	2	1	2	2
##		115	75						2007.6.9	2007.6.15	6	司机	driver	2	5	2007.6.8	2007.6.12	4	car车祸	开口3cm，	下唇下及右鼻旁伤口，左侧眶周淤血	下颌前牙牙槽突骨折，右下颌骨体部颏孔区及下颌正中颏部骨折	前alveolar，右body，sym	3	2	1	33	1	1	1	2	1	2	2	1	2	2	1	1	2	2	2	2	1	1	2	2
##								113495	2007.2.24	2007.3.8	12	学生	student	2	6	2007.2.17	2007.2.27	10	car车祸	开口度1.8cm	右面部擦伤，下唇及颏部撕裂伤已缝合，多处软组织伤	右下颌后牙区牙槽突骨折，右下颌颏部骨折	右alveolar，右sym	2	2	1	10	1	2	1	2	1	2	1	2	2	2	1	2	2	2	2	2	1	2	1	2
##		100	65	n	n	n	n	40588	2001.10.17	2001.10.31	15	无业	unemployed	2	5	2001.8.17	2001.10.23	67	fall high 不慎从四楼摔下	开口1.5cm，右下7早接触，其余牙开合	颏部皮肤溢脓，瘘管	右下颌骨体部粉碎性骨折伴感染	右body	1	2	1	26	2	1	1	1	1	1	1	1	2	2	2	1	2	2	2	1	2	1	2	2
##		89	54					104323	2006.7.5	2006.7.20	15	无业	unemployed	2	3	2006.7.5	2006.7.11	6	motor骑摩托车摔倒	张口受限，颌面部不对称，咬合紊乱		右下颌骨体部（单尖牙区）骨折	右body	1	2	1	19	2	2	2	1	2	2	2	1	2	2	2	1	2	2	2	1	2	2	2	1
##		115	80					112239	2007.1.10	2007.1.26	17	工人	worker	2	7	2006.12.10	2006.1.16	6	car车祸	张口度1.5cm，咬合紊乱，下颌右偏，左侧开合，右侧对刃合	右侧面中下份可见长3cm和2cm的瘢痕	右侧下颌骨体部颏孔区骨折	右body	1	2	2	21	1	2	1	2	1	1	2	1	2	2	2	1	2	2	2	1	2	2	2	1
##								121842	2007.9.3	2007.9.13	10	工人	worker	2	4	2007.8.9	2007.9.6	28	fall high从8米高脚架上摔落	开口1.5cm，		右侧下颌体部骨折	右body	1	2	1	35	2	2	2	2	2	2	2	1	2	2	2	1	2	2	2	1	2	2	2	1
##		98	58					111789	2006.12.19	2007.1.29	41	学生	student	2	3	2006.11.15	2007.1.22	37	car车祸	开口2cm，咬合紊乱，左侧后牙开合	右侧口角下方、下颌角后方瘢痕	右下颌体部骨折（单尖牙区）	右body	1	2	2	24	2	1	1	1	1	2	2	1	2	2	2	1	2	2	2	1	2	1	2	2
##		120	70						2003.3.4	2003.3.25	21	学生	student	2	1	2003.1.13	2003.3.4	50	car 车祸致全身多发性损伤	开口2cm，前牙早接触，后牙开合		右下颌体部骨折（右下34之间）错位愈合	右body	1	2	2	19	2	2	2	1	2	2	2	1	2	2	2	1	2	2	2	1	2	1	2	2
##		130	80					44978	2002.10.30	2002.11.8	9	农民	peasant	2	4	2002.10.24	2002.11.5	12	bike 骑车跌倒致颌面部外伤	开口2cm，	面部肿胀伴多处皮下淤血，腭部软组织矢状裂伤已缝合	右下颌骨体部骨折（颏孔区）	右body	1	2	1	36	1	2	1	2	1	2	2	2	2	2	2	1	2	2	2	1	2	2	2	1
##		120	65	n	n	n	n		2004.11.26	2004.12.20	24	工人	worker	2	4	2004.11.25	2004.12.14	19	bike 骑自行车发生车祸致颌面部外伤	开口2cm，开口右偏，咬合紊乱	口底淤血	右下颌骨体部骨折	右body	1	2	1	34	2	1	1	1	2	1	2	2	2	2	2	1	2	2	2	1	2	1	2	2
##		110	88	40	n	5	n	110475	2006.11.3	2006.11.15	12	工人	worker	2	4	2006.10.26	2006.11.7	12	motor骑摩托车不慎被农用车撞伤	开口度1.5cm	右面部长5cm伤口，柞村至前庭沟撕裂缝合，下唇撕裂伤，右下23见牙龈撕裂，熊猫眼	右下颌骨体部（颏孔区）粉碎性骨折	右body	1	2	1	43	1	1	1	1	2	2	2	2	2	2	2	1	2	2	2	1	2	2	2	1
##		140	90						2000.5.22	2000.6.9	18	工人	worker	2	3	1999.3.31	2000.5.31	420	fall high 从2米高的梯子上跌下	咬合紊乱，右侧后牙反合		右侧下颌骨体部（右下45之间）陈旧性骨折	右body	1	2	1	48	2	2	2	1	2	2	2	2	2	2	2	1	2	2	2	1	2	1	2	2
##		92	76					38043	2001.3.6	2001.3.20	14	无业	unemployed	2	5	2001.3.2	2001.3.15	13	car 交通事故致颌面外伤	开口1cm，咬合紊乱	颌面部肿胀，下颌下肿胀，颏部裂开已缝合，口底血肿	右下体部骨折（左下34之间）	右body	1	2	1	11	1	1	1	1	2	2	2	2	2	2	2	1	2	2	2	1	2	1	2	2
##		90	60					40558	2001.10.15	2001.10.19	4	无业	unemployed	1	6	2001.10.13	2001.10.17	4	other-Pathological 右舌癌术后下颌骨病理性骨折	开口2cm，下颌偏右		右下颌体部病理性骨折	右body	1	2	1	35	2	2	2	2	2	1	2	2	2	2	2	1	2	2	2	1	2	1	2	2
##		135	75	20	15	3	10	104318	2006.6.6	2006.6.19	13	农民	peasant	1	2	2006.6.6	2006.6.9	3	car车祸	右髁突区压痛，骨折移位	左颧部长2.5cm伤口	右下颌骨体部	右body	1	2	1	32	1	2	1	2	2	1	2	2	2	2	2	1	2	2	2	1	2	1	2	2
##		90	60						2005.4.25	2005.5.4	9	司机	driver	2	6	2005.4.16	2005.4.26	10	motor骑摩托车摔伤	开口3cm，右侧后牙早接触	鼻根部，上额正中，左眉弓外缘红斑擦伤	右下颌体部骨折	右body	1	2	1	22	1	2	1	2	2	1	2	2	2	2	2	1	2	2	2	1	2	1	2	2
##		110	70					48325	2003.9.2	2003.9.12	10	教师	teacher	2	2	2003.8.26	2003.9.5	10	fall ground 不慎失足右下颌下部触地致颌面部外伤	开口2.8cm，开口偏左，咬合紊乱，开合，左侧关节动度较小		右下颌骨体部（右下56之间）骨折	右body	1	2	2	30	2	2	2	2	2	1	2	2	2	2	2	1	2	2	2	1	2	1	2	2
##		110	60	10	10			148670	2009.7.22	2009.8.3	12	无业	unemployed	2	4	2009.7.16	2009.7.24	8	assault被人拳击致右侧下颌骨骨折	开口0.8cm，	右面部肿胀，有下唇麻木	右侧下颌体部粉碎性骨折	右body	1	2	1	38	1	1	1	2	2	1	2	2	2	2	2	1	2	2	2	1	2	1	2	2
##		90	70						2004.6.1	2004.6.16	15	儿童	child	2	6	2004.5.29	2006.6.8	10	fall ground 摔伤右下颌	开口2cm，咬合紊乱	右侧面颊肿胀，右侧颈部创口已缝合，右下颌牙龈撕裂	右下颌体部（右下III与IV之间）	右body	1	2	2	3	1	2	1	1	2	2	2	2	2	2	2	1	2	2	2	1	2	1	2	2
##		120	70	5	n				2006.7.22	2006.8.4	13	无业	unemployed	2	6	2006.7.22	2006.7.28	6	motor骑摩托车摔倒	右侧颏孔区疼痛，咬合紊乱	右侧颌下区肿胀重，牙龈撕裂	右体部颏孔区斜行骨折	右body	1	2	2	22	2	1	1	1	1	2	2	2	2	2	2	1	2	2	2	1	2	2	1	2
##		115	70						2004.3.31	2004.4.7	7	儿童	child	2	3	2004.3.31	2004.3.31	1	car被车撞伤		右上唇粘膜撕裂伤，右下口内颊侧牙龈撕裂	右下颌骨体部骨折	右body	1	2	2	4.5	1	1	1	2	2	2	2	2	2	2	2	1	2	2	2	1	2	1	2	2
##		140	70	5	10			53011	2004.10.2	2004.10.11	9	无业	unemployed	2	6	2004.10.2	2004.10.9	7	bike 骑车时不慎摔倒致颌面部外伤	咬合，前牙开合	下颌口内牙龈撕裂，右侧颏下4cm长创口	右侧下颌骨（多线）骨折	右body	1	2	1	56	2	1	1	2	2	2	2	2	2	2	2	1	2	2	2	1	2	1	2	2
##		12	6					39301	2000.2.16	2000.2.25	10	司机	driver	2	4	2000.2.10	2000.2.23	13	assault 不慎被农用车摇把打伤	开口1.5cm，前牙区咬合紊乱	下颏部肿胀	右下颌骨体部骨折（右下6至颏孔区）	右body	1	2	1	50	2	1	1	2	2	2	2	2	2	2	2	1	2	2	2	1	2	1	2	2
##		100	65					120685	2007.8.13	2007.8.21	8	学生	student	2	7	2007.8.12	2007.8.15	3	motor被摩托车撞伤	开口2.5cm，咬合紊乱，前牙开合，后牙牙尖相对	右侧颏部肿胀明显，左下颌角少许肿胀，右下前牙区牙龈撕裂	右下颌颏部骨折（颏孔区）	右body	1	2	1	7	2	1	1	2	2	2	2	2	2	2	2	1	2	2	2	1	2	1	2	2
##		120	70	n	n	n	n		2001.9.3	2001.9.11	9	个体	economic active	1	7	2001.9.2	2001.9.7	5	assault 与人争吵时被人用刀砍伤左侧颌下部		右侧颏下至耳后17cm长切割伤口，周围肿胀	右侧体部骨折（颏孔区）	右body	1	2	1	29	2	1	1	2	2	2	2	2	2	2	2	1	2	2	2	1	2	1	2	2
##		130	90	20	21	1	15	137909	2008.10.16	2008.10.23	8	司机	driver	2	6	2008.10.11	2008.10.20	9	fall ground不慎摔伤	开口2cm，咬合紊乱，前牙及左侧牙开合	右颌下区5cm长裂伤，已缝合	右侧下颌股体部骨折（右下45之间）	右body	1	2	1	41	2	1	1	2	2	2	2	2	2	2	2	1	2	2	2	1	2	1	2	2
##		105	69	10	6			131176	2008.6.2	2008.6.12	11	学生	student	1	6	2008.5.31	2008.6.4	4	assault晚间遭棒击致下颌外伤	开口2cm	右下颌体颏孔区表面皮肤略有肿大	右侧下颌骨体部骨折（颏孔区）	右body	1	2	1	20	2	1	1	2	2	2	2	2	2	2	2	1	2	2	2	1	2	1	2	2
##		110	66					53227	2004.10.27	2004.11.29	34	工人	worker	2	3	2004.10.27	2004.11.16	20	work 工作时不慎被重物击伤下颌	开口3cm	右下颌下缘横形伤口，右下面部稍肿胀	右下颌骨体部骨折（右下34之间）	右body	1	2	1	20	2	1	1	2	2	2	2	2	2	2	2	1	2	2	2	1	2	1	2	2
##		120	25						2002.7.2	2002.7.9	7	个体	economic active	2	2	2002.6.25	2002.7.5	10	assault 被殴打当地医院颌间拴结	颌间钢丝拴结	右下颌肿胀	右下颌骨体部骨折	右body	1	2	2	29	2	1	1	2	2	2	2	2	2	2	2	1	2	2	2	1	2	1	2	2
##		110	75	5	20	3	20	自带	2005.5.25	2005.6.5	11	工人	worker	2	2	2005.5.24	2005.5.27	3	car被车撞伤		右下颌肿胀，右下34之间牙龈撕裂，右肩右上臂前臂擦伤	右下颌体部粉碎性骨折（单尖牙区）	右body	1	2	1	52	2	1	1	2	2	2	2	2	2	2	2	1	2	2	2	1	2	1	2	2
##		100	65	4	4			134432	2008.7.21	2008.8.12	14	无业	unemployed	2	3	2008.7.23	2008.8.4	12	car交通事故致右侧面部受伤	开口2cm，	右侧面部肿胀	右下颌骨体部骨折	右body	1	2	1	22	1	2	1	2	2	2	2	2	2	2	2	1	2	2	2	1	2	2	2	1
##		95	60	n	2	2	2	50464	2004.4.15	2004.4.28	13	无业	unemployed	2	3	2004.4.14	2004.4.15	1	assault 被石块击伤头面部	开口2cm，面部不对称	右侧面颊贯通伤，颌下及颏下肿胀	右侧下颌体部粉碎性骨折	右body	1	2	1	24	1	2	1	2	2	2	2	2	2	2	2	1	2	2	2	1	2	2	2	1
##		100	70	10	n	6	n	53469	2004.11.23	2004.12.7	15	无业	unemployed	2	1	2004.8.23	2004.11.29	91	assault 被鞭炮炸伤	右后牙早接触，前牙及左侧后牙开合	右侧面瘫，右耳廓缺失，右眼无法闭拢，右额纹消失，右侧鼻唇沟变浅，右口角歪斜	右下颌体部骨折	右body	1	2	1	25	1	2	1	2	2	2	2	2	2	2	2	1	2	2	2	1	2	2	1	2
##		12	9						2002.7.30	2002.8.13	15	无业	unemployed	2	6	2002.7.27	2002.8.4	8	work 施工过程中不慎被铁器击伤	开口2.5cm，咬合紊乱	右面部明显肿胀，长约4cm缝合裂口	右下颌骨体部(右下34之间）粉碎性骨折	右body	1	2	1	35	1	2	1	2	2	2	2	2	2	2	2	1	2	2	2	1	2	1	2	2
##		90	60					57671	2005.11.14	2005.11.23	10	闲散儿童	child	2	2	2005.10.25	2005.11.16	22	motor从急速的摩托车上跳下	开口2.5cm，开合，咬合错乱	右面颊部0.7cm瘢痕	右下颌体部骨折错位愈合	右body	1	2	1	12	1	2	1	2	2	2	2	2	2	2	2	1	2	2	2	1	2	1	2	2
##		110	68					43612	2002.7.23	2002.7.29	6	工人	worker	2	2	2002.7.23	2002.7.26	3	assault 被高压黄油及落实冲击致伤右颌部	开口2.5cm，	颈部，右前臂擦伤	右下颌骨体部粉碎性（右单尖牙区/颏孔区）骨折	右body	1	2	1	26	2	2	1	2	2	2	2	2	2	2	2	1	2	2	2	1	2	1	2	2
##		90	60	20	20	1	10	自带	2006.5.19	2006.5.30	12	工人	worker	2	1	2006.4.24	2006.5.23	29	work工作时被水泥杆砸伤头颈胸部	开口度0.5cm，前牙深覆合，早接触，后牙开合、面部不对称		右下颌骨体部颏孔区骨折	右body	1	2	1	37	2	2	2	2	2	2	2	2	2	2	2	1	2	2	2	1	2	2	1	2
##									2005.10.8	2005.10.31	23	干部	government staff	1	7	2005.9.18	2005.10.9	21	other-Pathological右下颌牙龈癌病理性骨折			右下颌骨体部病理性骨折	右body	1	2	1	64	2	2	2	2	2	2	2	2	2	2	2	1	2	2	2	1	2	1	2	2
##		130	90					自带	2005.8.17	2005.9.9	23	护士	medical staff	2	2	2005.6.28	2005.8.19	52	other-Pathological右舌根癌术后放疗致右下颌骨体部病理性骨折			右下颌骨体部骨折	右body	1	2	2	49	2	2	2	2	2	2	2	2	2	2	2	1	2	2	2	1	2	1	2	2
##		130	80	20	20	1	20	139753	2008.12.5	2008.12.16	12	无业	unemployed	2	7	2008.11.30	建议转院2008.12.16	16	bike骑车不慎撞车致头颅颌面创伤	开口1cm，咬合紊乱双侧面部不对称	口内上唇内侧粘膜，，上下牙龈撕裂伤，腭部，右下前庭沟粘膜创口已缝合	右侧下颌骨体部骨折，下牙槽突粉碎性骨折	右body，alveolar	2	2	1	52	1	1	1	1	2	2	1	1	2	2	2	1	2	2	2	2	1	2	2	1
##		102	68					43864	2002.8.4	2002.8.14	11	农民	peasant	2	6	2002.8.3	2002.8.12	9	bike 骑自行车摔伤	开口3cm，	右侧口底肿胀，右颈上1/3肿胀明显，上唇皮肤及粘膜2.5cm长伤口已缝合，右下颌牙龈撕裂	右下颌体部（左/右尖牙区），下颌正中颏部骨折	右body，sym	2	2	1	35	1	1	1	1	1	2	2	2	2	2	1	1	2	2	2	2	1	1	2	2
##		120	75	20	10	3	6	140693	2009.1.9	2009.1.20	11	无业	unemployed	2	5	2009.1.2	2009.1.13	11	other外伤致踝骨颌面部骨折	开口2.8cm，咬合紊乱，	右下颌软组织肿胀，右下35之间牙龈及口底粘膜撕裂	右下颌骨体部骨折错位，下颌骨颏部骨折	右body，sym	2	2	1	27	2	1	1	2	2	2	2	2	2	2	1	1	2	2	2	2	1	1	2	2
##								50464	2004.5.31	2004.6.15	16	无业	unemployed	2	5	2004.4.16	2004.6.8	53	other 外伤	开口1cm，咬合紊乱	右面部明显肿胀，15cm长的创口已愈合瘢痕	右下颌体部（右下34之间）陈旧性骨折，右侧下颌骨喙突骨折（无明显移位）	右body，右coronoid	2	2	1	24	1	2	1	2	2	2	2	2	2	2	2	1	2	1	2	2	1	2	1	2
##		118	78	n	n	n	n	38211	2001.3.23	2001.4.5	13	学生	student	2	6	2001.3.3	2001.3.30	27	car 车祸致面部多处受伤	开口2.5cm，前牙开合	右面部颞区肿胀，右颏部外伤瘢痕，眶周瘀斑，结膜充血	左/右侧下颌体部骨折(颏孔区）	右body，左body	2	2	1	22	1	1	1	1	2	2	2	2	2	2	2	1	2	2	2	2	1	2	1	2
##		105	60	20	10	2	10	116397	2007.5.11	2007.5.25	14	无业	unemployed	2	7	2007.5.6	2007.5.17	11	assault重物击中左侧面部	开口度1.5cm，咬合紊乱，前牙开合 ，左颧弓处塌陷	右下45间牙龈撕裂，左侧下颌角上方软组织肿胀	右侧下颌体部，左侧髁突基底部骨折	右body，左condyle	2	2	1	29	2	1	1	2	2	2	2	1	2	1	2	1	2	2	2	2	1	2	1	2	左侧髁突基底部骨折
##		120	70	n	n	n	n	46489	2003.4.21	2003.5.20	30	干部	government staff	2	2	2003.1.21	2003.4.21	90	car 车祸致颌面部外伤	开口1.5cm，面型不对称，咬合紊乱		右下颌骨体部骨折（单尖牙区），左侧髁突骨折内下移位	右body，左condyle	2	2	1	34	2	2	2	2	1	2	2	2	2	1	2	1	2	2	2	2	1	2	2	1	左侧髁突骨折内下移位
##		90	60					46351	2003.3.29	2003.4.15	16	学生	student	2	4	2003.3.27	2003.4.4	8	fall ground 摔伤面部致下颌面部外伤	开口1.3cm，咬合紊乱，右后牙开合	颏部伤口已缝合，右上下牙龈渗血	右侧下颌骨体部骨折（颏孔区），左侧髁突完全骨折，断端前下移位	右body，左condyle	2	2	2	11	1	1	1	1	1	2	2	2	2	1	2	1	2	2	2	2	1	1	2	2	左侧髁突完全骨折，
##		100	60	10	6			115383	2007.4.10	2007.4.19	9	无业	unemployed	2	5	2007.4.6	2007.4.13	7	work工作中外力撞击	开口度1cm，下颌中线稍偏右1mm	右侧眉弓处缝合伤口，右下颌肿胀	右侧体部颏孔区骨折，左侧髁突颈部骨折	右body，左condyle	2	2	1	26	1	2	1	2	2	2	2	2	2	1	2	1	2	2	2	2	1	1	2	2	左侧髁突颈部骨折
##		104	79	n	n	n	n	45434	2002.12.28	2003.1.21	24	农民	peasant	2	7	2002.12.22	2003.1.2	11	fall ground 不慎摔伤致面部外伤	开口1.5cm，咬合紊乱，开口左偏，中线左偏	两侧眶周淤血，左眶外侧创口已缝合，下唇皮肤及口内粘膜5cm长伤口已缝合	右下颌体部骨折（颏孔区），左升支上分线性骨折	右body，左ramus	2	2	1	49	1	1	1	1	2	2	2	2	2	2	2	1	1	2	2	2	1	2	1	2
##		120	80					109822	2006.10.16	2006.11.1	16	无业	unemployed	2	6	2006.10.14	2006.10.24	10	assault被人拳击伤	张口度1.5cm，咬合紊乱，左面颊部塌陷		右下颌体部骨折（单尖牙区）、左下颌升支骨折	右body，左ramus	2	2	1	43	2	2	2	2	2	2	2	2	2	2	2	1	1	2	2	2	1	1	2	2
##		90	60					56186	2005.8.10	2005.8.23	14	营业员	company staff	2	7	2005.7.10	2005.8.12	33	car车祸	开口1cm，右下1至左下3开合，右磨牙区开合，牙弓不连续		右下颌骨体部骨折，左下颌颏部骨折	右body，左sym	2	2	2	20	2	2	2	2	2	2	2	1	2	2	1	1	2	2	2	2	1	1	2	2
##		115	70	7	3			自带	2005.7.16	2005.8.4	19	无业	unemployed	1	6	2005.7.16	2005.7.25	9	car车祸	开口2cm，左关节区压痛，前牙开合	面部肿胀，右侧更明显，下颌前牙区牙龈撕裂	右下颌体部骨折，左侧颏部骨折	右body，左sym	2	2	1	19	1	1	1	2	2	2	2	2	2	2	1	1	2	2	2	2	1	1	2	2
##									2005.11.8	2005.11.22	14	司机	driver	1	1	2005.11.7	2005.11.11	4	work工作时不慎被木头击中右下颏部	开口3.2cm，咬合紊乱	口内软组织撕裂	右下颌体部骨折，左侧下颌颏部骨折	右body，左sym	2	2	1	49	2	1	1	2	2	2	2	2	2	2	1	1	2	2	2	2	1	1	2	2
##		120	70	20	10	3	10	137916	2008.10.16	2008.10.30	15	无业	unemployed	1	4	2008.10.16	2008.10.21	5	assault被人击伤头面部	开口1cm，咬合紊乱	右下颌角部及颏部肿胀明显，左下12牙龈撕裂，口底瘀斑形成，下唇麻木	右下下颌骨角骨折，左侧下颌颏部骨折（左下12之间）	右body，左sym	2	2	1	31	2	1	1	2	2	2	2	2	2	2	1	1	2	2	2	2	1	1	2	2
##									2000.11.21	2000.12.1	11	工人	worker	2	5	2000.11.17	2000.11.23	6	fall ground摔伤	杨丽霞，1.5cm，右侧关节区压痛，右侧髁突内嵴骨折片向前下内移位，且脱出关节窝，双侧下8水平阻生	颏部	右侧髁突囊内高位嵴斜形骨折，	右condyle	1	2	2	23	2	1	1	2	2	2	2	1	2	1	2	2	2	2	2	1	2	1	2	2	右侧髁突囊内高位嵴斜形骨折
##									2007.8.22	2007.9.5	14	工人	worker	2	6	2007.8.4	2007.8.29	25	fall high五米高处摔下fall high	0.6cm，咬合紊乱，功能障碍，右侧关节区压痛，前牙及左侧后牙开合，右髁突高位骨折脱位，顶端缺如	颏部	右侧髁突高位骨折，（囊内高位）	右condyle	1	2	1	36	2	1	1	1	2	2	1	1	2	1	2	2	2	2	2	1	2	1	2	2	右侧髁突高位骨折（囊内高位）
##									2001.8.10	2001.8.20	10	工人	worker	2	2	2001.7.31	2001.8.17	17	fall high四楼跌下	1.5cm,咬合紊乱，功能障碍，左上234缺失，左下78残根，左上5678锁合		右侧髁突高位囊内骨折，	右condyle	1	2	1	39	2	2	2	2	1	1	1	1	2	1	2	2	2	2	2	1	2	1	2	2	右侧髁突高位囊内骨折
##									2005.3.14	2005.3.23	9	农民	peasant	2	3	2005.3.2	2005.3.16	14	car车祸car	2cm，咬合紊乱，功能障碍，右关节区压痛，右侧后牙早接触，前牙开合，下颌后缩，右侧髁颈低位骨折，明显移位，应该在关节窝内		右侧髁突颈部骨折，	右condyle	1	2	1	47	2	2	2	2	2	2	2	1	2	1	2	2	2	2	2	1	2	2	1	2	右侧髁突颈部骨折
##									2005.4.26	2005.5.4	8	无业	unemployed	2	7	2005.3.27	2005.4.29	33	fall ground不慎摔倒fall	1.8cm，咬合紊乱，功能障碍，右侧关节压痛，左侧髁突活动度稍差，右髁突内嵴骨质裂开，骨折片前内下移位，关节囊已穿破	当地医院外伤缝合不详	右侧髁突囊内高位嵴骨折，	右condyle	1	2	1	42	2	1	1	2	1	2	1	2	2	1	2	2	2	2	2	1	2	1	2	2	右侧髁突囊内高位嵴骨折
##									2008.11.27	2008.12.20	23	保安	company staff	2	6	2008.11.22	2008.12.12	20	fall high高处坠落伤fall high	1.5cm，功能障碍，右侧关节区压痛，	颏部	右侧髁突粉碎性骨折，	右condyle	1	2	1	26	2	1	1	1	2	2	1	2	2	1	2	2	2	2	2	1	2	1	2	2	右侧髁突粉碎性骨折
##									2009.5.11	2009.5.18	7	农民	peasant	2	2	2009.5.5	2009.5.14	9	fall ground跌倒fall	2cm、张口疼痛、右侧关节区弹响，咬合关系可，	颏下部撕裂在当地清创缝合	右侧髁突基底部骨折，伴脱位	右condyle	1	2	1	72	2	1	1	2	2	1	1	2	2	1	2	2	2	2	2	1	2	1	2	2	右侧髁突基底部骨折伴脱位
##									2007.8.6	2007.8.15	9	学生	student	2	5	2007.8.3	2007.8.7	4	fall ground不慎跌倒	1cm，咬合紊乱，功能障碍，右侧关节区压痛，	颏部	右侧髁突颈部成角骨折，	右condyle	1	2	2	17	2	1	1	2	2	2	1	2	2	1	2	2	2	2	2	1	2	1	2	2	右侧髁突颈部成角骨折
##									2007.5.21	2007.6.1	11	干部	government staff	2	1	2007.5.7	2007.5.22	15	fall ground滑到fall	3.7cm，右侧髁突高位骨折内嵴头向前内侧撕脱性移位	颏部	右侧髁突囊内高位侧高位矢状骨折，（劈开）	右condyle	1	2	1	55	2	1	1	1	2	1	1	2	2	1	2	2	2	2	2	1	2	1	2	2	右侧髁突囊内高位侧高位矢状骨折（劈开）
##									2007.12.25	2008.1.5	11	司机	driver	2	1	2007.12.24	2007.12.29	5	fall ground晕倒fall	1.7cm，功能障碍，右侧关节区压痛，右侧髁突外嵴粉碎性骨折，取出，内侧嵴折断，复位不锈钢丝固定，拔除左上56，右上567留根	颏部	右髁突高位骨折，	右condyle	1	2	1	30	2	1	1	2	2	2	1	2	2	1	2	2	2	2	2	1	2	1	2	2	右髁突高位骨折
##									2002.5.10	2002.5.27	17	干部	government staff	2	7	2002.5.5	2002.5.15	10	motor摩托车摔倒	1.2cm，右侧耳前区凹陷，压痛，右上6缺失，右上7冠折，左上2根折，中线左偏2mm，右侧髁突高位骨折片下内侧移位，游离后复位	颏部，左下唇	右髁状突高位骨折，	右condyle	1	2	2	45	2	1	1	2	1	2	1	2	2	1	2	2	2	2	2	1	2	1	2	2	右髁状突高位骨折
##									2005.9.12	2005.9.23	11	老人	retired	2	4	2005.7.14	2005.9.15	63	fall ground摔倒fall	3cm，功能障碍，双侧关节区压痛，		右髁突高位陈旧性骨折，	右condyle	1	2	2	72	2	2	2	2	2	1	1	2	2	1	2	2	2	2	2	1	2	1	2	2	右髁突高位陈旧性骨折
##									2002.2.22	2002.3.8	14	无业	unemployed	2	4	2002.2.7	2002.3.1	22	fall ground摔倒	2.5cm，咬合紊乱，前牙深覆盖，后牙早接触，右下34右上56左上4冠折，骨折片已游离，遂摘除，关节成形术	颏部	右髁状突高位骨折，	右condyle	1	2	2	40	2	1	1	1	2	1	1	2	2	1	2	2	2	2	2	1	2	1	2	2	右髁状突高位骨折
##									2003.6.17	2003.6.26	9	学生	student	2	6	2003.6.7	2003.6.19	12	fall ground摔伤	1.4cm，咬合紊乱，功能障碍，左耳前区压痛，左上3左下2早接触，左上45冠折，左侧髁突骨折片内下方移位	颏部	右侧髁突高位骨折，	右condyle	1	2	2	19	2	1	1	1	1	2	1	2	2	1	2	2	2	2	2	1	2	1	2	2	右侧髁突高位骨折
##									2006.7.23	2006.7.31	8	学生	student	2	6	2006.7.22	2006.7.25	3	fall ground摔倒fall	1cm，咬合紊乱，功能障碍，右侧关节区压痛，右侧髁突基底部骨折，断端错位	颏部，下唇，左口角	右侧髁突颈部骨折，	右condyle	1	2	1	10	1	1	1	2	1	2	2	2	2	1	2	2	2	2	2	1	2	1	2	2	右侧髁突颈部骨折
##									2007.1.8	2007.1.24	16	无业	unemployed	2	6	2007.1.6	2007.1.12	6	fall ground头晕摔倒fall	1cm，右侧髁突颈部可见骨折线，应该无明显移位	颏部，下唇	右侧髁突颈部骨折，	右condyle	1	2	2	46	2	1	1	1	1	2	2	2	2	1	2	2	2	2	2	1	2	1	2	2	右侧髁突颈部骨折
##									2007.12.17	2007.12.21	4	学生	student	2	1	2007.12.10	2007.12.19	9	bike骑车摔倒bike	2.5cm，右侧关节区压痛，右侧髁突骨折前内移位，具体部位不详	颏部，下唇	右髁突颈部骨折，	右condyle	1	2	2	11	2	1	1	2	1	2	2	2	2	1	2	2	2	2	2	1	2	1	2	2	右髁突颈部骨折
##									2004.10.7	2004.10.18	11	学生	student	2	5	2004.10.1	2004.10.10	9	bike骑车不慎摔倒	3cm，咬合紊乱，功能障碍，右上1缺失，123嵌入性脱位，下颌左偏，右侧髁颈完全骨折，断端向内下移位呈角形，脱出关节窝		右侧髁突颈部骨折，	右condyle	1	2	1	21	2	2	2	2	1	2	2	2	2	1	2	2	2	2	2	1	2	1	2	2	右侧髁突颈部骨折
##									2002.7.2	2002.7.11	9	职员	company staff	2	1	2002.7.1	2002.7.5	4	assault被人拳击伤	1cm，咬合紊乱，功能障碍，右下1左下16以前缺失，右侧髁突基底部骨折轻度前后向错位	外院颌间栓结，右下前牙区牙龈撕裂	右侧髁突基底部骨折，	右condyle	1	2	1	25	2	1	1	1	2	1	2	2	2	1	2	2	2	2	2	1	2	1	2	2	右侧髁突基底部骨折
##									2009.7.8	2009.7.22	14	工人	worker	2	7	2009.7.5	2009.7.13	8	assault高压锅爆炸受伤	1.5cm，咬合紊乱，开口型正常，右侧关节区压痛，开口疼痛，无弹响，摩擦音，髁突残端内侧移位	颏部与口内下前庭沟一3cm长的贯通伤	右侧髁突囊内高位骨折，	右condyle	1	2	2	54	2	1	1	1	2	1	2	2	2	1	2	2	2	2	2	1	2	1	2	2	右侧髁突囊内高位骨折
##									2003.1.2	2003.1.17	15	干部	government staff	2	1	2002.12.23	2003.1.6	14	car车祸	1cm，功能障碍，左上12缺失，右上12松动，右侧髁突内嵴骨折碎片移位	眉弓	右侧髁突高位骨折，	右condyle	1	2	1	47	1	2	1	2	1	2	2	2	2	1	2	2	2	2	2	1	2	1	2	2	右侧髁突高位骨折
##									2006.6.28	2006.7.11	13	无业	unemployed	2	7	2006.6.25	2006.7.4	9	motor摩托motor车	2cm，功能障碍，右侧关节区压痛，右侧髁突高位骨折碎片位于髁突前内下方，摘除	左颏下，左唇红	右侧髁突囊内高位骨折，	右condyle	1	2	1	29	2	1	1	2	1	2	2	2	2	1	2	2	2	2	2	1	2	1	2	2	右侧髁突囊内高位骨折
##									2000.12.7	2000.12.20	13	干部	government staff	2	7	2000.11.26	2000.12.12	16	fall ground不慎摔倒fall	4cm,咬合紊乱，功能障碍，右侧关节区压痛，左上1缺失，右上冠折，右侧后牙早接触，前牙开合，左侧后牙开合，关节囊破裂，右侧髁颈骨折片向前下内侧移位，与骨折断端粘连	唇部，颏部	右侧髁突颈部骨折，	右condyle	1	2	1	28	2	1	1	2	1	2	2	2	2	1	2	2	2	2	2	1	2	1	2	2	右侧髁突颈部骨折
##									2007.7.30	2007.8.9	10	学生	student	2	6	2007.7.21	2007.8.1	11	bike骑车摔倒bike	1.5cm，左侧咬合紊乱，功能障碍，右关节区压痛，右侧髁突矢状骨折片向内下方移位，关节囊撕裂	颏部	右侧髁突囊内高位嵴高位矢状骨折，	右condyle	1	2	2	13	2	1	1	2	1	2	2	2	2	1	2	2	2	2	2	1	2	1	2	2	右侧髁突囊内高位嵴高位矢状骨折
##									2005.8.28	2005.9.7	10	退休司机	retired	2	7	2005.8.28	2005.8.31	3	bike骑车时摔伤bike	1cm，功能障碍，右侧关节区压痛，	颏部，颊部	右侧髁突粉碎性骨折，	右condyle	1	2	1	57	1	1	1	2	2	2	2	2	2	1	2	2	2	2	2	1	2	1	2	2	右侧髁突粉碎性骨折
##									2006.3.6	2006.3.17	11	无业	unemployed	2	7	2006.2.26	2006.3.9	11	car车祸car	1.2cm，功能障碍，右侧耳屏前压痛，髁突动度减弱，右侧髁颈部骨折前下移位，位于关节结节前下方，不在关节窝内	面部擦伤	右侧髁突基底部骨折，	右condyle	1	2	2	40	1	1	1	2	2	2	2	2	2	1	2	2	2	2	2	1	2	1	2	2	右侧髁突基底部骨折
##									2009.9.14	2009.9.18	4	儿童	child	1	6	2009.9.12	未行手术	2	fall ground摔倒fall	3.5cm，其余正常，右侧髁突基底部青枝骨折，骨折段前内下偏斜，骨折端无错位，应该在关节窝内	上下牙龈撕裂伤，颏部损伤	右侧髁基底部骨折，	右condyle	1	2	1	3	1	1	1	2	2	2	2	2	2	1	2	2	2	2	2	1	2	1	2	2	右侧髁基底部骨折
##									2009.9.7	2009.9.24	17	工人	worker	2	7	2009.9.6	2009.9.15	9	car车祸致颌面部外伤car	0cm,完全受限，功能障碍，右耳前区肿胀压痛，右侧髁突内嵴骨折片内侧移位	右颧部皮肤擦伤，左颏下皮肤裂伤	右侧髁突囊内高位骨折，	右condyle	1	2	1	23	1	1	1	2	2	2	2	2	2	1	2	2	2	2	2	1	2	1	2	2	右侧髁突囊内高位骨折
##									2006.7.17	2006.7.28	11	学生	student	2	2	2006.7.11	2006.7.21	10	fall ground摔倒fall	1cm,右侧关节区肿胀压痛，中线右偏2.5mm，右髁突高位矢状骨折，断端较小前内侧移位，关节囊破裂，长螺钉固定	颏部	右侧髁突高位囊内矢状骨折，	右condyle	1	2	2	18	2	1	1	2	2	2	2	2	2	1	2	2	2	2	2	1	2	1	2	2	右侧髁突高位囊内矢状骨折
##									2005.1.13	2005.1.25	12	学生	student	2	3	2005.1.12	2005.1.18	6	bike骑自行车摔倒bike	2cm，前牙对刃合，后牙开合，右侧髁突活动度降低，右侧髁颈部骨折断端向前内侧成角移位，脱出关节窝	颏部	右侧髁突基底部骨折，	右condyle	1	2	1	12	2	1	1	2	2	2	2	2	2	1	2	2	2	2	2	1	2	1	2	2	右侧髁突基底部骨折
##									2006.6.17	2006.7.19	32	学生	student	2	5	2006.6.16	2006.6.21	5	sport运动伤sport	2.5cm，咬合紊乱，功能障碍，右关节区压痛，右侧磨牙后区早接触，右侧髁突颈部骨折成角移位，应该在关节窝内	颏部	右侧髁突颈部骨折，	右condyle	1	2	1	18	2	1	1	2	2	2	2	2	2	1	2	2	2	2	2	1	2	1	2	2	右侧髁突颈部骨折
##									2009.3.30	2009.4.9	10	教师	teacher	2	1	2009.3.30	2009.4.1	2	fall ground摔倒fall	3cm，功能障碍，右耳前区压痛	颏部	右侧髁突颈部骨折，	右condyle	1	2	1	34	2	1	1	2	2	2	2	2	2	1	2	2	2	2	2	1	2	1	2	2	右侧髁突颈部骨折
##									2004.9.3	2004.9.13	10	学生	student	2	4	2004.8.19	2004.9.7	19	bike骑车时摔倒	1cm，功能障碍，右侧开口弹响，关节区轻压痛，右侧髁突内嵴骨折片下内移位呈典型矢状骨折	颏部	右侧髁突囊内高位嵴高位矢状骨折，	右condyle	1	2	2	14	2	1	1	2	2	2	2	2	2	1	2	2	2	2	2	1	2	1	2	2	右侧髁突囊内高位嵴高位矢状骨折
##									2001.2.15	2001.3.2	15	工人	worker	2	4	2001.2.15	2001.2.23	8	fall ground不小心颏部着地	1.2cm,咬合紊乱，功能障碍，右侧耳前区压痛，前牙开合，后牙早接触，右髁突矢状骨折，内侧骨折片游离，位于右乙状切迹内侧，摘除	颏部	右侧髁突囊内高位矢状骨折，（外1/3）	右condyle	1	2	2	43	2	1	1	2	2	2	2	2	2	1	2	2	2	2	2	1	2	1	2	2	右侧髁突囊内高位矢状骨折（外1/3）
##									2007.9.10	2007.9.21	11	教师	teacher	2	4	2007.9.6	2007.9.12	6	motor摩托motor车摔伤	1cm，功能障碍，右侧关节区压痛，右侧髁突高位骨折片小，向内下移位	颏部	右侧髁状突高位骨折，	右condyle	1	2	2	40	2	1	1	2	2	2	2	2	2	1	2	2	2	2	2	1	2	1	2	2	右侧髁状突高位骨折
##									2007.3.1	2007.3.14	13	学生	student	2	1	2007.2.19	2007.3.6	15	motor摩托motor车摔伤	张口受限，咬合紊乱	颏部	右侧髁状突颈部骨折，	右condyle	1	2	2	14	2	1	1	2	2	2	2	2	2	1	2	2	2	2	2	1	2	1	2	2	右侧髁状突颈部骨折
##									2008.9.1	2008.9.11	10	工人	worker	2	3	2008.8.27	2008.9.5	9	fall ground在家不慎摔倒fall	3cm，功能障碍，右耳前区压痛	颏部	右髁突粉碎性骨折，	右condyle	1	2	1	43	2	1	1	2	2	2	2	2	2	1	2	2	2	2	2	1	2	1	2	2	右髁突粉碎性骨折
##									2005.11.23	2005.12.2	9	银行职员	company staff	2	6	2005.11.12	2005.11.25	13	car骑脚踏车与小车相撞car	2.4cm，功能障碍，右髁突高位骨折断端明显内下移位	颏部，下唇部	右髁突高位骨折，	右condyle	1	2	2	21	2	1	1	2	2	2	2	2	2	1	2	2	2	2	2	1	2	1	2	2	右髁突高位骨折
##									2007.3.15	2007.4.2	18	农民	peasant	2	3	2007.2.21	2007.3.23	30	car车祸伤car	2cm，咬合紊乱，开口右偏，右侧关节区压痛，右侧后牙开合	颏部，左下唇	右侧髁状突颈部骨折，	右condyle	1	2	1	50	2	1	1	2	2	2	2	2	2	1	2	2	2	2	2	1	2	1	2	2	右侧髁状突颈部骨折
##									2007.6.4	2007.6.12	8	儿童	child	2	1	2007.5.28	2007.6.6	9	fall ground摔倒fall	2cm，咬合紊乱，功能障碍，右关节区压痛，动度消失	颏部左侧	右侧髁突基底部骨折，	右condyle	1	2	1	6	2	1	1	2	2	2	2	2	2	1	2	2	2	2	2	1	2	1	2	2	右侧髁突基底部骨折
##									2002.1.4	2002.1.14	10	学生	student	2	4	2002.1.31	2002.1.7	7	fall ground跌伤	3cm，咬合紊乱，功能障碍，右关节区压痛，中线右偏2mm，右侧髁突近乙状切迹处骨折，关节盘前内移位，脱出关节窝，两块钛板固定	颏下	右髁状突颈部骨折，	右condyle	1	2	1	15	2	1	1	2	2	2	2	2	2	1	2	2	2	2	2	1	2	1	2	2	右髁状突颈部骨折
##									2009.5.6	2009.5.18	12	教师	teacher	2	1	2009.4.6	2009.5.8	32	car车祸致颌面部外伤car	3.8cm，功能紊乱，开口向右偏，有弹响、关节区轻微扪痛	颏下部撕裂在当地清创缝合	右侧髁突颈部陈旧性骨折，	右condyle	1	2	1	35	2	1	1	2	2	2	2	2	2	1	2	2	2	2	2	1	2	1	2	2	右侧髁突颈部陈旧性骨折
##									2000.3.4	2000.3.23	19	学生	student	2	5	2000.3.3	2000.3.15	12	motor被摩托车从后面撞到	2cm,咬合紊乱，功能障碍，双侧关节区压痛，前牙开合，右侧髁突高位纵形骨折，前下内方移位，摘除	下唇	右侧髁突高位骨折，	右condyle	1	2	1	13	2	1	1	2	2	2	2	2	2	1	2	2	2	2	2	1	2	2	1	2	右侧髁突高位骨折
##									2009.3.16	2009.3.26	10	儿童	child	2	2	2009.3.10	2009.3.18	8	fall ground玩耍时摔倒fall	2cm，咬合紊乱，功能障碍，右侧耳前区压痛，前牙开合伴反合，应该是右侧髁突颈部骨折，青枝骨折	下唇，面部	右侧髁突基底部骨折，	右condyle	1	2	2	5	2	1	1	2	2	2	2	2	2	1	2	2	2	2	2	1	2	1	2	2	右侧髁突基底部骨折
##									2001.11.23	2001.12.7	14	工人	worker	2	3	2001.11.21	2001.11.29	8	fall high二楼摔下	1cm,咬合紊乱，功能障碍，前牙轻度开合，右侧关节动度减弱，右上1半脱位	颊部两处	右侧髁突高位斜形骨折，	右condyle	1	2	1	26	1	2	1	2	2	2	2	2	2	1	2	2	2	2	2	1	2	1	2	2	右侧髁突高位斜形骨折
##									2009.10.13	2009.10.17	4	无业	unemployed	2	7	2009.9.13	2009.10.16	33	car车祸car	2cm，功能障碍，双侧关节区凹陷压痛，左侧颧部凹陷，功能障碍，右髁突骨折移位不明显	右侧耳郭游离于同济医院缝合后瘢痕明显	右侧髁突基底部骨折，	右condyle	1	2	1	47	1	2	1	2	2	2	2	2	2	1	2	2	2	2	2	1	2	2	2	1	右侧髁突基底部骨折
##									2007.12.17	2007.12.21	4	无业	unemployed	2	4	2007.10.18	2007.12.29	72	fall ground摔倒fall	1.2cm，功能障碍，右侧髁突几乎无动度，主要由于骨周围纤维粘连所致	右侧颞部挫裂伤	右侧髁突高位内嵴陈旧性骨折，	右condyle	1	2	2	39	1	2	1	2	2	2	2	2	2	1	2	2	2	2	2	1	2	1	2	2	右侧髁突高位内嵴陈旧性骨折
##									2004.11.6	2004.11.16	10	儿童	child	2	1	2004.10.18	2004.11.9	22	car被的士撞倒左面部着地	2cm，功能障碍，右侧髁突活动度明显弱于左侧，右髁突矢状劈开，断端内下移位，并穿破关节囊外侧	右额部缝合瘢痕	右侧髁突囊内高位嵴高位矢状骨折，	右condyle	1	2	1	4	1	2	1	2	2	2	2	2	2	1	2	2	2	2	2	1	2	1	2	2	右侧髁突囊内高位嵴高位矢状骨折
##									2009.2.1	2009.2.24	23	农民	peasant	2	3	2009.1.14	2009.2.13	30	fall ground摔倒fall	2.5cm，咬合紊乱，功能障碍，右后牙开合，右侧髁突颈部粉碎性骨折，断端移位明显，两块小型钛板固定	右腮腺导管和面神经颊支断离	右侧髁突颈部骨折，	右condyle	1	2	1	46	1	2	1	2	2	2	2	2	2	1	2	2	2	2	2	1	2	2	2	1	右侧髁突颈部骨折
##									2004.8.23	2004.9.3	11	学生	student	2	5	2004.7.23	2004.8.25	33	fall ground不慎摔倒	1.5cm，咬合紊乱，功能障碍，左侧关节弹响	半年前当地医院髁突骨折保守治疗	右侧髁突颈部骨折，	右condyle	1	2	2	15	2	2	2	2	2	2	2	2	2	1	2	2	2	2	2	1	2	1	2	2	右侧髁突颈部骨折
##									2004.11.12	2004.11.29	17	司机	driver	2	4	2004.7.15	2004.11.17	122	car车祸	2cm，右侧髁突活动度减弱，右髁突前面中外1/3交界处有一现状骨折线，髁突背面完整，骨折片移位不明显		右侧髁突高位横断性骨折，	右condyle	1	2	1	37	2	2	2	2	2	2	2	2	2	1	2	2	2	2	2	1	2	2	1	2	右侧髁突高位横断性骨折
##		80	60	10	n			105094	2006.7.10	2006.7.21	11	农民	peasant	2	1	2006.6.5	2006.7.17	42	car一农用机动车撞伤颌面部	开口0.8cm，面部不对称、前牙开合、咬合紊乱		右髁突基底部斜行骨折	右condyle	1	2	1	35	2	2	2	2	2	2	2	2	2	1	2	2	2	2	2	1	2	2	2	1	右髁突基底部斜行骨折
##									2002.12.11	2002.12.24	13	农民	peasant	2	1	2002.11.11	2002.12.16	35	motor骑摩托车与客车相撞	1cm，功能障碍，右关节区压痛，右侧髁突高位骨折碎片脱帽状游离于关节结节的下方，脱出关节窝		右侧髁突高位前斜面脱帽状骨折，	右condyle	1	2	1	38	2	2	2	2	2	2	2	2	2	1	2	2	2	2	2	1	2	1	2	2	右侧髁突高位前斜面脱帽状骨折
##									2008.6.12	2008.6.27	15	商人	economic active	1	2	2008.6.10	2008.6.18	8	assault被拳击伤assault	2cm，咬合紊乱，功能障碍，右髁突基底部骨折，位于乙状切迹以下，断端重叠错位，应该在关节窝内		右侧髁突基底部骨折，	右condyle	1	2	1	49	2	2	2	2	2	2	2	2	2	1	2	2	2	2	2	1	2	1	2	2	右侧髁突基底部骨折
##									2006.3.20	2006.3.30	10	无业	unemployed	2	2	2005.11.22	2006.3.22	120	car车祸car	3.2cm，功能障碍，开口右偏，右侧髁突动度减弱，右侧髁突颈部骨折前内成角移位错位愈合，应该在关节窝内		右侧髁突颈部陈旧性骨折，	右condyle	1	2	2	50	2	2	2	2	2	2	2	2	2	1	2	2	2	2	2	1	2	1	2	2	右侧髁突颈部陈旧性骨折
##									2002.12.6	2002.12.20	14	学生	student	2	5	2002.11.29	2002.12.10	11	other下颌外伤	2cm，咬合紊乱，功能障碍，右关节区压痛，前牙开合，后牙早接触，髁突判断应该在关节窝内		右侧髁突颈部低位骨折，	右condyle	1	2	1	18	2	2	2	2	2	2	2	2	2	1	2	2	2	2	2	1	2	1	2	2	右侧髁突颈部低位骨折	2
##									2006.7.12	2006.8.1	20	公司职员	company staff	2	3	2006.7.5	2006.7.18	13	car车祸伤car	1.2cm，咬合紊乱，功能障碍，右耳前区压痛，右侧髁突近乙状切迹根部骨折，向后外侧移位，并有部分重叠，应该在关节窝内		右侧髁突颈部骨折，	右condyle	1	2	2	36	2	2	2	2	2	2	2	2	2	1	2	2	2	2	2	1	2	1	2	2	右侧髁突颈部骨折
##									2006.8.7	2006.8.17	10	公司职员	company staff	2	5	2006.7.7	2006.8.9	33	car车祸伤car	1cm，咬合紊乱，功能障碍，下颌向左偏偏斜，右侧髁突颈部骨折，断端前下内移位，升支断端与颧弓下缘纤维粘连		右侧髁突颈部骨折，	右condyle	1	2	2	35	2	2	2	2	2	2	2	2	2	1	2	2	2	2	2	1	2	1	2	2	右侧髁突颈部骨折
##									2007.10.23	2007.11.1	9	经理	economic active	2	7	2007.10.21	2007.10.25	4	motor摩托motor车摔伤	1.5cm,咬合紊乱，功能障碍，右上6左下6早接触，右侧髁突颈部骨折，断端向前下移位，不知是否在关节窝内		右侧髁突颈部骨折，	右condyle	1	2	1	35	2	2	2	2	2	2	2	2	2	1	2	2	2	2	2	1	2	1	2	2	右侧髁突颈部骨折
##									2004.10.8	2004.10.18	10	学生	student	2	2	2004.10.5	2004.10.12	7	bike骑自行车摔倒颏部着地	2cm，功能障碍，右侧关节区压痛，右侧髁突内侧部分纵形裂开，骨折片前内下移位		右侧髁突囊内高位嵴纵形骨折，	右condyle	1	2	1	11	2	2	2	2	2	2	2	2	2	1	2	2	2	2	2	1	2	1	2	2	右侧髁突囊内高位嵴纵形骨折
##									2008.9.8	2008.9.18	10	无业	unemployed	2	4	2008.8.21	2008.9.10	20	bike骑车时摔倒bike	2.1cm，咬合紊乱，功能障碍，右耳前区压痛		右髁突粉碎性骨折，	右condyle	1	2	1	51	2	2	2	2	2	2	2	2	2	1	2	2	2	2	2	1	2	1	2	2	右髁突粉碎性骨折
##									2008.2.20	2008.3.14	23	无业	unemployed	2	2	2008.2.12	2008.2.29	17	car车祸伤car	2.5cm，咬合紊乱，功能障碍，右关节区压痛，右侧髁颈部骨折轻度移位，乙状切迹处有一不规则小碎骨片移位		右侧髁突颈部骨折，下颌正中颏部、	右condyle，sym	2	2	1	37	2	2	2	2	2	2	2	1	2	1	1	2	2	2	2	2	1	2	2	1	右侧髁突颈部骨折
##									2006.6.19	2006.7.3	14	职员	company staff	2	7	2006.6.11	2006.6.23	12	fall ground意外摔伤fall	0.5cm，功能障碍，右关节区压痛，中线右偏约0.3mm，右上123左上123与下前牙呈开合，右侧髁突高位内嵴骨折脱位		右侧髁突囊内高位骨折，下颌骨正中颏部联合骨折	右condyle，sym	2	2	2	24	2	2	2	2	2	2	2	1	2	1	1	2	2	2	2	2	1	1	2	2	右侧髁突囊内高位骨折
##									2008.9.11	2008.9.28	17	建筑工人	worker	2	6	2008.8.2	2008.9.18	47	fall high坠落fall high	0.5cm，咬合紊乱，功能障碍，右侧关节区压痛，右侧髁突颈部骨折内侧移位		右侧髁突颈部骨折，下颌正中颏部颏部、	右condyle，sym	2	2	1	34	2	2	2	1	1	2	1	1	2	1	1	2	2	2	2	2	1	2	2	1	右侧髁突颈部骨折	2
##									2009.10.9	2009.10.21	12	农民	peasant	2	6	2009.6.13	2009.10.13	120	fall high三米高处坠落fall high	2cm,咬合紊乱，功能障碍，右侧口角歪斜，面神经损伤，右侧关节动度较差，右侧后牙开合，左侧上下6早接触，右侧耳前区膨隆，可触及外侧脱位右侧髁突，右侧髁颈部骨折，左侧下颌角可见手术瘢痕	右侧口角歪斜，面神经损伤，颌面部、腹部双臂多处软组织创伤	右侧髁突颈部陈旧性骨折，下颌颏部骨折，	右condyle，sym	2	2	1	44	1	1	1	2	1	2	1	1	2	1	1	2	2	2	2	2	1	1	2	2	右侧髁突颈部陈旧性骨折
##									2004.11.1	2004.11.12	11	农民	peasant	2	7	2004.4.4	2004.11.4	210	motor摩托车撞伤	3cm，咬合紊乱，右上1左上1缺失，关节动度左右对称，右侧髁颈部骨折应该无明显移位	颏部	右侧髁突颈部陈旧性骨折，下颌骨颏部正中	右condyle，sym	2	2	1	53	2	1	1	2	1	2	2	1	2	1	1	2	2	2	2	2	1	1	2	2	右侧髁突颈部陈旧性骨折
##									2009.9.24	2009.9.28	4	农民	peasant	1	4	2009.9.24	未行手术	1	motor骑摩托motor车摔倒	1cm，咬合紊乱，功能障碍，左侧后牙开合，左关节区压痛	右下颌体部皮肤创口	右侧髁突囊内高位矢状骨折，无移位，下颌正中颏部颏部偏右有一斜形骨折	右condyle，sym	2	2	1	40	2	1	1	2	2	2	1	2	2	1	1	2	2	2	2	2	1	1	2	2	右侧髁突囊内高位矢状骨折无移位
##									2008.9.19	2008.10.4	15	农民	peasant	2	7	2008.9.14	2008.9.26	12	car车祸car	2cm，功能障碍，右侧髁突冒状骨折，断端前下移位，摘除	颏部，下唇	右侧髁突高位冒状骨折，下颌骨颏部正中颏部骨折	右condyle，sym	2	2	1	60	2	1	1	1	1	1	1	2	2	1	1	2	2	2	2	2	1	1	2	2	右侧髁突高位冒状骨折
##									2004.8.23	2004.8.30	7	职工	company staff	2	5	2004.8.6	2004.8.26	20	motor骑摩托车摔倒	1.8cm，咬合紊乱，功能障碍，右上12左上12缺失，左上3嵌入牙槽窝，左上4冠折，左侧正中锁合，右侧远中合，右下12左下12松动，右髁突内嵴碎成黄豆大小四块，摘除	下唇，当地医院牙弓栓结	右侧髁突高位内嵴骨折，下颌正中颏部骨折	右condyle，sym	2	2	1	25	2	1	1	1	1	2	1	2	2	1	1	2	2	2	2	2	1	1	2	2	右侧髁突高位内嵴骨折
##									2009.11.2	2009.11.12	10	无业	unemployed	2	2	2009.10.20	2009.11.5	16	motor骑摩托motor车不慎跌倒	2.5cm,功能障碍，张大口时双侧关节区疼痛，右髁颈部骨折错位，但应该在关节窝内	颏下可见一长约4cm的瘢痕	右侧髁突颈部骨折，下颌正中颏部颏部骨折，	右condyle，sym	2	2	2	20	2	1	1	2	1	1	1	2	2	1	1	2	2	2	2	2	1	1	2	2	右侧髁突颈部骨折
##									2003.9.22	2003.10.4	12	教师	teacher	2	3	2003.9.10	2003.9.26	16	car车祸外伤	1cm，咬合紊乱，功能障碍，右侧耳前区压痛，右上7左下7缺失，前牙早接触，后牙开合，右上68左上4冠折，右上1左上123右下1左下1松动，右上68叩痛，右侧髁突高位纵形骨折，骨折片前内方移位，升支高度无明显改变，关节盘移位	清创缝合具体部位不详	右侧髁突囊内高位嵴纵形骨折，下颌正中颏部骨折	右condyle，sym	2	2	1	40	2	2	1	1	1	1	1	2	2	1	1	2	2	2	2	2	1	1	2	2	右侧髁突囊内高位嵴纵形骨折
##									2001.2.1	2001.2.15	14	干部	government staff	2	3	2001.1.17	2001.2.6	20	car车祸致颌面部外伤	1.8cm，咬合紊乱，功能障碍，双侧关节区压痛，左上1234缺失，右髁突基底部骨折前下移位，应该脱出了关节窝	下唇	右侧髁突基底部骨折，下颌骨颏部正中骨折	右condyle，sym	2	2	1	20	2	1	1	2	1	2	1	2	2	1	1	2	2	2	2	2	1	1	2	2	右侧髁突基底部骨折
##									2006.3.31	2006.4.18	18	农民	peasant	2	5	2006.2.24	2006.4.5	40	car车祸car	2.5cm，咬合紊乱，功能障碍，开口右偏，右侧髁突未触及，前牙开合，右侧髁突颈部骨折前内成角移位，应该脱出了关节窝	左侧下唇至颏部，眶下区	右侧髁突颈部骨折，下颌骨正中颏部联合部骨折	右condyle，sym	2	2	2	54	1	1	1	2	1	1	2	2	2	1	1	2	2	2	2	2	1	2	2	1	右侧髁突颈部骨折
##									2008.3.3	2008.3.20	17	农民	peasant	2	7	2008.2.17	2008.3.11	23	car车祸撞伤car	1cm，咬合紊乱，功能障碍，	右眼球已摘除	右侧髁突高位斜形骨折，下颌骨正中颏部颏部骨折、	右condyle，sym	2	2	1	45	1	2	1	2	1	2	2	2	2	1	1	2	2	2	2	2	1	2	2	1	右侧髁突高位斜形骨折
##									2007.12.3	2007.12.21	8	商人	economic active	2	2	2007.11.27	2007.12.11	14	car车祸car	1.4cm，咬合紊乱，功能障碍，右侧后牙早接触，左侧后牙及前牙开合，右侧髁突颈部骨折内侧移位至升支内侧，应该在关节窝内，但是骨断端错位	颌面部外伤清创缝合	右侧髁突颈部骨折，下颌骨正中颏部联合骨折，	右condyle，sym	2	2	1	42	1	1	1	1	1	2	2	2	2	1	1	2	2	2	2	2	1	1	2	2	右侧髁突颈部骨折
##									2005.9.8	2005.9.21	13	打工	migrant workers	2	6	2005.9.3	2005.9.12	9	motor骑摩托motor车摔伤	1cm，咬合紊乱，功能障碍，右关节区压痛，右侧髁突（内嵴）前内下骨折断离的斜形骨折片	颏部	右侧髁突高位骨折，下颌骨颏部正中颏部骨折	右condyle，sym	2	2	1	37	2	1	1	2	1	2	2	2	2	1	1	2	2	2	2	2	1	1	2	2	右侧髁突高位骨折
##									2005.6.14	2005.6.24	10	儿童	child	2	2	2005.6.14	2005.6.16	2	car车祸car	2cm，咬合紊乱，功能障碍，右关节区压痛，动度减小，左侧尚可，左侧后牙早接触，前牙及右侧后牙开合，右侧关节动度减弱，右侧髁突高位骨折块前内下游离移位。关节囊外侧撕裂		右侧髁突颈部上份骨折，下颌骨颏部骨折	右condyle，sym	2	2	1	4.5	2	2	2	2	1	2	2	2	2	1	1	2	2	2	2	2	1	1	2	2	右侧髁突颈部上份骨折
##									2008.7.28	2008.8.9	12	无业	unemployed	2	5	2008.7.18	2008.7.31	13	car车祸car	2cm，咬合紊乱，右侧髁突基底部骨折，脱出关节窝		右侧髁突基底部骨折，下颌正中颏部联合骨折	右condyle，sym	2	2	1	19	2	2	2	1	2	2	2	2	2	1	1	2	2	2	2	2	1	1	2	2	右侧髁突基底部骨折
##									2005.7.26	2005.8.9	14	无业	unemployed	2	1	2005.7.11	2005.7.29	18	fall ground不慎摔伤fall	2.5cm，咬合紊乱，功能障碍，右侧关节区压痛，开口右偏，前牙开合，后牙早接触，右髁颈骨折脱位	颏部	右侧髁突颈部骨折，下颌正中颏部联合部骨折	右condyle，sym	2	2	1	23	2	1	1	2	1	2	2	2	2	1	1	2	2	2	2	2	1	1	2	2	右侧髁突颈部骨折
##									2009.1.12	2009.1.19	7	无业	unemployed	2	4	2009.1.8	2009.1.14	6	car车祸car	1cm，咬合紊乱，功能障碍，右耳前区压痛，	颏部	右侧髁突高位骨折，下颌骨颏部骨折	右condyle，sym	2	2	1	55	2	1	1	1	2	2	2	2	2	1	1	2	2	2	2	2	1	1	2	2	右侧髁突高位骨折
##		120	80			1	3	126925	2008.2.11	2008.2.26	15	无业	unemployed	2	4	2008.2.7	2008.2.14	7	car车祸致颌面部外伤	开口2cm，咬合紊乱，左侧牙早接触，右侧颧骨塌陷，下颌骨左右不对称	右面部肿胀，眶周水肿淤血，右眼结膜充血	右下颌骨髁突骨折，下颌正中颏部骨折	右condyle，sym	2	2	1	26	1	2	1	1	2	2	2	2	2	1	1	2	2	2	2	2	1	2	2	1	右下颌骨髁突骨折，
##									2008.2.11	2008.2.26	15	无业	unemployed	2	4	2008.2.7	2008.2.14	7	car车祸car	2cm，咬合紊乱，功能障碍，右关节区压痛，左侧早接触，右侧髁突基底部骨折应该轻度移位，在关节窝内		右侧髁突基底部骨折，下颌骨正中颏部骨折	右condyle，sym	2	2	1	26	2	2	2	1	2	2	2	2	2	1	1	2	2	2	2	2	1	2	2	1	右侧髁突基底部骨折
##									2004.9.5	2004.9.16	11	农民	peasant	2	6	2004.9.4	2004.9.9	5	car坐三轮车遇车祸	2.5cm，咬合紊乱，功能障碍，右侧耳前区压痛，无动度，双侧后牙开合，右髁突颈部骨折，重叠移位，应该在关节窝内，双侧下8水平埋伏阻生	颏部，上下唇，左上唇颊沟	右侧髁突颈部骨折，下颌颏部正中骨折	右condyle，sym	2	2	1	24	1	1	1	2	2	2	2	2	2	1	1	2	2	2	2	2	1	1	2	2	右侧髁突颈部骨折
##									2009.12.21	2009.12.30	9	服务员	economic active	2	7	2009.12.06	2009.12.24	18	fall ground不慎摔伤fall	1.2cm, 右侧关节区压痛，右磨牙区早接触，其余均开合，咬合紊乱，右侧髁颈部完全游离折断，前内下移位，髁突为粉碎性骨折	脑外伤，颌面部外伤，颏部软组织损伤瘢痕	右侧髁突粉碎性骨折，下颌正中颏部颏部骨折	右condyle，sym	2	2	2	19	1	1	1	2	2	2	2	2	2	1	1	2	2	2	2	2	1	1	2	2	右侧髁突粉碎性骨折
##									2008.2.27	2008.3.12	14	建筑工人	worker	2	5	2008.2.22	2008.3.4	11	car车祸car	2cm，咬合紊乱，功能障碍，右侧耳前区压痛，右侧髁突骨折断端错位重叠明显，应该在关节窝内	颌下	右侧髁突基底部骨折，下颌骨正中颏部骨折	右condyle，sym	2	2	1	24	2	1	1	2	2	2	2	2	2	1	1	2	2	2	2	2	1	1	2	2	右侧髁突基底部骨折
##									2006.5.5	2006.5.23	18	无业	unemployed	2	7	2006.4.30	2006.5.17	17	assault醉酒后冲突暴力伤assault	3cm，咬合紊乱，功能障碍，右关节区压痛，活动度减弱，骨折移位，应该在关节窝内	下颌唇侧牙龈撕脱	右髁突高位骨折，下颌骨颏部正中颏部骨折	右condyle，sym	2	2	1	52	2	1	1	2	2	2	2	2	2	1	1	2	2	2	2	2	1	1	2	2	右髁突高位骨折
##									2006.8.28	2006.9.6	9	工人	worker	1	1	2006.8.28	2006.8.31	3	assault被人用拳头打伤assault	2cm，咬合紊乱，右侧髁基底部骨折重叠错位，应该在关节窝内	右下2处牙龈撕裂	右侧髁突基底部骨折，下颌正中颏部联合区骨折	右condyle，sym	2	2	1	30	2	1	1	2	2	2	2	2	2	1	1	2	2	2	2	2	1	1	2	2	右侧髁突基底部骨折
##									2008.8.22	2008.9.4	13	无业	unemployed	2	7	2008.7.27	2008.8.27	31	other外伤	0.5cm，功能障碍，左侧关节区压痛，右侧髁突高位骨折撕脱性骨折，碎片向下前，颞颌关节位置正常	面部外伤外院清创缝合	右侧髁突高位骨折，下颌骨正中颏部颏部纵向骨折	右condyle，sym	2	2	1	24	1	2	1	2	2	2	2	2	2	1	1	2	2	2	2	2	1	1	2	2	右侧髁突高位骨折
##									2004.12.8	2004.12.21	13	工人	worker	2	1	2004.12.6	2004.12.20	14	bike骑车时摔倒	1cm，右关节压痛明显，双侧髁突活动减弱，右侧髁突基底骨折，断端错位，应该在关节窝内	上唇	右侧髁突基底部骨折，下颌骨颏部骨折	右condyle，sym	2	2	2	36	1	2	1	2	2	2	2	2	2	1	1	2	2	2	2	2	1	1	2	2	右侧髁突基底部骨折
##									2002.8.29	2002.9.9	11	工人	worker	2	2	2002.8.27	2002.9.2	6	work煤车撞伤致右颌面挫裂伤	1.5cm，咬合紊乱，右耳前区压痛，中线右偏0.3cm，右髁突基底部骨折成角重叠移位，应该脱出了关节窝	右颜面部	右侧髁突基底部骨折，下颌颏部骨折	右condyle，sym	2	2	1	33	1	2	1	2	2	2	2	2	2	1	1	2	2	2	2	2	1	1	2	2	右侧髁突基底部骨折
##									2006.6.29	2006.7.11	12	泥工	worker	2	6	2006.6.24	2006.7.3	9	motor骑摩托motor车撞摩托motor	2cm，咬合紊乱，功能障碍，双侧关节区压痛，右侧髁突高位内嵴1/3骨折，前下内移位，取出，关节盘前内移位		右侧髁突高位（囊内高位骨折，）下颌骨正中颏部颏部骨折	右condyle，sym	2	2	1	46	2	2	2	2	2	2	2	2	2	1	1	2	2	2	2	2	1	1	2	2	右侧髁突高位（囊内高位骨折）
##									2008.10.29	2008.11.14	16	学生	student	2	2	2008.10.28	2008.11.5	8	motor坐摩托motor车摔出	咬合紊乱，右关节区压痛，前牙稍有开合，下颌中线偏左，面下1/3稍向左侧偏斜，右侧髁突基底部骨折，断端错位，关节窝内		右侧髁突基底部骨折，下颌骨颏部骨折	右condyle，sym	2	2	1	18	2	2	2	2	2	2	2	2	2	1	1	2	2	2	2	2	1	1	2	2	右侧髁突基底部骨折
##									2008.10.27	2008.11.7	11	工人	worker	2	6	2008.10.25	2008.10.27	3	car车祸car	1cm，右侧髁突骨折颈部骨折关节镜下钛钉固定		右侧髁突颈部骨折，下颌骨正中颏部骨折	右condyle，sym	2	2	1	45	2	2	2	2	2	2	2	2	2	1	1	2	2	2	2	2	1	1	2	2	右侧髁突颈部骨折
##									2006.5.3	2006.5.30	27	技术员	worker	2	7	2005.4.24	2005.5.13	19	car车祸car	2.5cm，咬合紊乱，功能障碍，右侧额纹，鼻唇沟消失，右侧关节区压痛，右髁颈部骨折游离于前内方	右上23之间牙龈撕裂	右侧髁突颈部下份骨折，下颌骨正中颏部区和右下颌骨体部（颏孔区）骨折	右condyle，sym，右body	3	2	1	47	1	2	1	1	1	2	2	2	2	1	1	1	2	2	2	2	1	2	1	2	右侧髁突颈部下份骨折
##									2008.12.12	2008.12.22	10	无业	unemployed	2	5	2008.12.12	2008.12.16	4	motor骑摩托motor车摔倒		颏部	右侧髁突高位矢状骨折，下颌右颏孔区、下颌正中颏部联合部多发骨折	右condyle，sym，右body	3	2	1	18	2	1	1	2	2	1	2	2	2	1	1	1	2	2	2	2	1	1	2	2	右侧髁突高位矢状骨折
##									2009.2.11	2009.2.26	15	司机	driver	2	2	2009.1.27	2009.2.18	22	motor骑摩托motor车摔伤	2.3cm，咬合紊乱，功能障碍，前牙开合，后牙早接触，右侧髁颈部骨折错位明显，应该在关节窝内		右侧髁突颈部骨折，右下颌骨颏孔区(右下45之间)骨折、	右condyle，右body	2	2	1	25	2	2	2	1	1	2	1	2	2	1	2	1	2	2	2	2	1	2	1	2	右侧髁突颈部骨折
##									2008.5.23	2008.6.10	18	无业	unemployed	2	4	2008.5.22	2008.6.2	11	motor骑摩托motor车摔伤	1.5cm，咬合紊乱，功能障碍，右关节区压痛，左侧牙早接触，右侧牙列开合，	颏部，下唇	右侧髁突粉碎性骨折，右侧下颌骨体部骨折	右condyle，右body	2	2	1	26	2	1	1	2	2	2	1	2	2	1	2	1	2	2	2	2	1	1	2	2	右侧髁突粉碎性骨折	5
##									2001.4.4	2001.4.18	14	工人	worker	2	6	2001.3.24	2001.4.10	16	fall ground醉酒后跌倒	3.5cm,右侧耳前区压痛，右侧后牙轻微早接触,右下1234左下1234松动	颏部	右侧髁突颈部骨折，右下颌骨体部骨折	右condyle，右body	2	2	1	48	2	1	1	1	1	1	2	2	2	1	2	1	2	2	2	2	1	1	2	2	右侧髁突颈部骨折
##									2009.2.16	2009.2.27	11	无业	unemployed	1	7	2009.2.15	2009.2.19	4	fall ground摔倒fall	1.8cm，咬合紊乱，功能障碍，右关节区压痛，右侧后牙开合，	左下前牙区牙龈撕裂	右侧髁突高位骨折，右下颌骨折体部骨折	右condyle，右body	2	2	1	22	2	1	1	1	1	2	2	2	2	1	2	1	2	2	2	2	1	1	2	2	右侧髁突高位骨折
##									2007.12.17	2007.1.4	18	工人	worker	2	1	2007.11.19	2007.12.25	36	car车祸car	1cm，咬合紊乱，功能障碍，右侧鼻唇沟变浅，右面神经损伤，右侧髁颈部无明显错位，应该在关节窝内	右侧鼻唇沟变浅，右面神经损伤，当地医院右眼玻璃体切除术	右侧髁突颈部骨折，右下颌体部骨折	右condyle，右body	2	2	2	28	1	2	1	2	2	2	2	2	2	1	2	1	2	2	2	2	1	2	1	2	右侧髁突颈部骨折
##									2004.4.22	2004.4.30	8	无业	unemployed	2	5	2004.4.16	2004.4.26	10	work碎石机碎石击伤	1.5cm，咬合紊乱，功能障碍，右侧关节区压痛，中线右偏3mm，前牙开合，后牙早接触，双侧关节区压痛，活动减弱，右髁突基底部骨折重叠移位		右侧髁突基底部骨折，右下颌体部骨折	右condyle，右body	2	2	1	53	2	2	2	2	2	2	2	2	2	1	2	1	2	2	2	2	1	1	2	2	右侧髁突基底部骨折
##									2006.3.31	2006.4.18	18	工人	worker	2	5	2006.1.27	2006.4.7	70	fall high不慎从楼上摔下fall high	1.5cm，咬合紊乱，功能障碍，双侧关节动度减弱，左侧后牙锁合，前牙开合，右侧髁突高位骨折块游离移位至翼内肌区，应该脱出了关节窝	颏部	右侧髁突高位骨折，下颌骨左/右侧体部颏部骨折	右condyle，右body，左body，sym	4	2	2	25	2	1	1	1	1	1	1	1	2	1	1	1	2	2	2	2	1	1	2	2	右侧髁突高位骨折
##									2002.4.8	2002.4.18	10	儿童	child	2	4	2002.4.4	2002.4.11	7	fall ground摔伤	1.5cm,咬合紊乱，开合，右关节区压痛，应该没有明显移位	颏部	右侧髁状突颈部骨折，右下颌骨颏部骨折	右condyle，右sym	2	2	1	3.5	2	1	1	2	2	2	2	2	2	1	1	2	2	2	2	2	1	1	2	2	右侧髁状突颈部骨折
##									2006.9.11	2006.9.22	11	工人	worker	2	5	2006.8.11	2006.9.19	39	fall ground摔倒fall	4cm，右关节区压痛，活动度减小，开口右偏	颏部	右髁突高位骨折，右下颌颏部骨折	右condyle，右sym	2	2	1	30	2	1	1	2	2	2	2	2	2	1	1	2	2	2	2	2	1	1	2	2	右髁突高位骨折
##									2000.2.14	2000.3.15	30	无业	unemployed	2	7	1999.12.19	2000.2.21	62	fall high从三楼摔下	1.5cm，咬合紊乱，功能障碍，中线右偏0.8cm，右上12左下1缺失，右侧髁颈部骨折，断端前下内，应该脱出了关节窝	当地医院颌间牵引	右侧髁突颈部陈旧性骨折，左下颌体部(颏孔区)骨折	右condyle，左body	2	2	1	37	2	2	1	1	1	2	2	1	2	1	2	1	2	2	2	2	1	1	2	2	右侧髁突颈部陈旧性骨折
##									2007.11.6	2007.11.20	14	工人	worker	2	6	2007.10.27	2007.11.13	17	other外伤	1cm，咬合紊乱，功能障碍，右关节区压痛，无明显动度，开口右偏，右侧髁突高位内嵴骨折下内移位，复位关节盘，长螺钉固定	颏部	右侧髁突高位（内嵴）骨折，左侧下颌体部骨折,	右condyle，左body	2	2	1	18	2	1	1	1	2	1	2	1	2	1	2	1	2	2	2	2	1	1	2	2	右侧髁突高位（内嵴）骨折
##									2000.4.18	2000.5.5	17	农民	peasant	2	2	2000.4.18	2000.4.24	6	bike骑三轮车翻车	1cm，咬合紊乱，功能障碍，右关节区压痛，开合，右下3缺失，右下12左下12松动	颌面部外伤清创缝合	右侧髁突高位纵形骨折，左下颌体部(左下56之间)不完全骨折无移位	右condyle，左body	2	2	2	50	1	1	1	1	2	2	2	2	2	1	2	1	2	2	2	2	1	1	2	2	右侧髁突高位纵形骨折
##									2004.2.3	2004.2.16	13	退休	retired	2	4	2004.1.29	2004.2.9	11	fall ground被人追跌倒	刘胜清，2.5cm，咬合紊乱，功能障碍，右侧关节区压痛，中线偏右，右侧髁突颈部骨折，上段外侧移位，断端重叠，应该脱出了关节窝	颏部，上唇右侧，左颧部皮肤擦伤	右侧髁突基底部骨折，左侧下颌骨颏孔区骨折	右condyle，左body	2	2	1	65	1	1	1	2	2	2	2	2	2	1	2	1	2	2	2	2	1	1	2	2	右侧髁突基底部骨折
##									2002.10.9	2002.10.21	12	职员	company staff	2	6	2002.10.5	2002.10.14	9	motor骑摩托车撞伤	右关节区压痛，右侧髁突囊内高位矢状骨折，小骨片移位至关节囊前内下侧，游离后不锈钢丝栓结	颏部	右侧髁突囊内高位外嵴高位矢状骨折，左侧下颌骨颏孔区线性骨折	右condyle，左body	2	2	1	30	2	1	1	2	2	2	2	2	2	1	2	1	2	2	2	2	1	1	2	2	右侧髁突囊内高位外嵴高位矢状骨折
##									2009.2.4	2009.2.18	14	学生	student	2	2	2009.2.3	2009.2.10	7	motor骑摩托motor车还摔倒	2cm，咬合紊乱，功能障碍，右关节区压痛，右侧髁突颈部骨折，应该是关节错位，位于关节窝内	左颌下	右侧髁突颈部骨折，左下颌骨体部骨折	右condyle，左body	2	2	1	18	2	1	1	2	2	2	2	2	2	1	2	1	2	2	2	2	1	1	2	2	右侧髁突颈部骨折
##									2004.7.13	2004.7.26	13	学生	student	2	6	2004.7.10	2004.7.19	9	fall high从窗台摔下	2cm，功能障碍，开口偏右，右关节区动度减弱，前牙轻度开合，右髁突高位内嵴骨折片前下内移位	左下颌	右髁突高位斜形骨折，左下颌颏孔区斜线形骨折	右condyle，左body	2	2	1	14	2	1	1	2	2	2	2	2	2	1	2	1	2	2	2	2	1	1	2	2	右髁突高位斜形骨折
##									2007.11.16	2007.12.7	21	工人	worker	2	3	2007.10.17	2007.11.27	41	fall high高空坠落伤fall high	开口正常，咬合紊乱，右侧后牙早接触，左侧牙列开合，右颞骨塌陷，右眼睑右上直肌上抬不能，面神经损伤，右侧髁突基底部骨折，应该脱出了关节窝	颅脑抢救，清创缝合，右眼睑右上直肌上抬不能，面神经损伤	右侧髁突基底部骨折，左侧下颌体部骨折	右condyle，左body	2	2	1	34	1	2	1	2	2	2	2	2	2	1	2	1	2	2	2	2	1	1	2	2	右侧髁突基底部骨折
##								54358	2005.3.1	2005.3.14	13	农民	peasant	2	7	2005.2.20	2005.3.7	15	car汽车撞击	张口2cm，左侧关节区压痛，动度减弱，后牙早接触	右面颊一3cm长撕裂伤	右侧髁突颈部，左下颌3处体部骨折	右condyle，左body	2	2	1	18	1	2	1	2	2	2	2	2	2	1	2	1	2	2	2	2	1	1	2	2	右侧髁突颈部，
##									2002.7.10	2002.7.18	8	司机	driver	2	1	2002.7.1	2002.7.15	14	car车祸	1cm，咬合紊乱，功能障碍，右关节区压痛，中线左偏1mm，前牙开合，后牙深覆盖，右髁突颈部骨折应该脱出了关节窝		右侧髁突基底部骨折，左下颌体部骨折	右condyle，左body	2	2	1	38	2	2	2	2	2	2	2	2	2	1	2	1	2	2	2	2	1	1	2	2	右侧髁突基底部骨折
##									2001.2.23	2001.3.7	12	个体户	economic active	2	5	2001.2.16	2001.2.27	11	motor骑摩托车撞伤头面部	1cm,咬合紊乱，功能障碍，右关节区压痛		右侧髁突颈部骨折，左下颌体部骨折(左下56间线性骨折)	右condyle，左body	2	2	1	28	2	2	2	2	2	2	2	2	2	1	2	1	2	2	2	2	1	1	2	2	右侧髁突颈部骨折
##									2004.9.3	2004.9.16	13	无业	unemployed	2	7	2004.8.29	2004.9.7	9	fall high从椅子上摔下	3cm，右侧关节区压痛，活动度减弱，无牙颌，右侧髁突基底部骨折（位于乙状切迹以下），应该在关节窝内	颏部	右侧髁突颈部斜形骨折，右下颌体部骨折/左下颌体部粉碎性骨折	右condyle，左body，右body	3	2	2	84	2	1	1	2	2	2	2	2	2	1	2	1	2	2	2	2	1	1	2	2	右侧髁突颈部斜形骨折
##									2006.8.22	2006.8.29	7	无业	unemployed	2	6	2006.8.19	2006.8.24	5	fall high从天桥落下fall high	2cm，咬合紊乱，功能障碍，右侧关节区压痛	颏下	右侧髁突粉碎性骨折，左下颌骨颏部骨折,	右condyle，左sym	2	2	2	34	2	1	1	2	1	2	1	1	2	1	1	2	2	2	2	2	1	2	1	2	右侧髁突粉碎性骨折
##									2003.10.10	2003.10.31	21	无业	unemployed	2	4	2003.10.9	2003.10.20	11	car车祸	1cm，咬合紊乱，功能障碍，右关节区压痛，活动减弱，右上12左上1234右下4缺失，右侧髁突骨折，游离骨折片前内下移位至乙状切迹处，脱出关节窝，	颏部，右下唇，面部多处	右侧髁突高位骨折，左侧下颌骨颏部骨折	右condyle，左sym	2	2	1	38	1	1	1	2	1	1	1	2	2	1	1	2	2	2	2	2	1	1	2	2	右侧髁突高位骨折
##									2007.10.8	2007.10.19	11	学生	student	2	1	2007.10.1	2007.10.10	9	car车祸伤car	0.5cm，咬合紊乱，功能障碍，右侧关节区压痛，右侧髁突内嵴矢状骨折，外侧面呈粉碎性，髁突高度降低，骨折碎片均摘除	颏部，左下唇，院外颌间牵引	右侧髁突高位囊内骨折，左下颌颏部34间骨折,	右condyle，左sym	2	2	2	21	2	1	1	2	1	1	1	2	2	1	1	2	2	2	2	2	1	1	2	2	右侧髁突高位囊内骨折
##									2008.12.30	2009.1.12	13	工人	worker	2	3	2008.12.17	2009.1.6	20	car车祸car	2.5cm，咬合紊乱，功能障碍，右耳前区压痛，前牙开合，后牙早接触，右侧髁突颈部骨折下方找到骨折之髁突		右侧髁突颈部骨折，左侧下颌体颏部骨折	右condyle，左sym	2	2	1	41	2	2	2	2	2	2	1	2	2	1	1	2	2	2	2	2	1	1	2	2	右侧髁突颈部骨折
##									2004.9.14	2004.9.27	13	工人	worker	2	2	2004.8.31	2004.9.17	17	motor骑摩托车撞伤	2cm，咬合紊乱，功能障碍，右侧关节区压痛，左上45右下6左下45缺失，右侧髁突高位骨折碎片内下移位	颏部	右侧髁突高位骨折，下颌左侧颏部骨折错位愈合,且有骨痂形成	右condyle，左sym	2	2	2	20	2	1	1	2	2	1	1	2	2	1	1	2	2	2	2	2	1	1	2	2	右侧髁突高位骨折
##									2000.8.14	2000.8.24	10	农民	peasant	2	3	2000.7.5	2000.8.17	43	car车祸	1.2cm,功能障碍，右上1左上2冠折	颏下，下颌下缘	右侧髁突高位骨折，左下颌骨颏部骨折	右condyle，左sym	2	2	1	30	2	1	1	2	1	2	2	2	2	1	1	2	2	2	2	2	1	1	2	2	右侧髁突高位骨折
##									2008.3.27	2008.4.8	12	打工	migrant workers	2	2	2008.3.4	2008.4.1	27	motor酒后驾摩托motor车摔倒	1.2cm，咬合紊乱，功能障碍，双侧关节区压痛，左侧上下5早接触，		右髁突粉碎性骨折，左下颌颏部骨折,	右condyle，左sym	2	2	1	30	2	2	2	1	1	2	2	2	2	1	1	2	2	2	2	2	1	1	2	2	右髁突粉碎性骨折
##									2001.5.31	2001.6.13	13	农民	peasant	2	4	2001.5.17	2001.6.6	20	assault高压锅爆炸受伤	2cm，咬合紊乱，功能障碍，右关节区压痛，动度减弱，开口偏右，左下5缺失，右髁突颈部骨折，断端前下移位，应该在关节窝内，克氏针固定	面部皮肤烧伤	右侧髁突颈部骨折，（靠近乙状切迹）,左侧下颌骨颏部骨折	右condyle，左sym	2	2	2	32	1	2	1	2	2	1	2	2	2	1	1	2	2	2	2	2	1	1	2	2	右侧髁突颈部骨折（靠近乙状切迹）
##									2003.11.6	2003.11.17	11	无业	unemployed	2	7	2003.10.12	2003.11.10	29	fall ground摔伤	1cm，功能障碍，右关节区压痛	颏部	右侧髁突高位骨折，左下颌靠正中颏部斜形骨折	右condyle，左sym	2	2	1	23	2	1	1	2	2	2	2	2	2	1	1	2	2	2	2	2	1	1	2	2	右侧髁突高位骨折
##									2001.3.5	2001.3.12	7	无业	unemployed	2	4	2001.3.1	2001.3.8	7	fall high 2米高处摔下	不能咬合，不能正常进食	颏部肿胀	右侧髁突颈部骨折，左侧下颌骨颏部(尖牙区)骨折	右condyle，左sym	2	2	1	2.5	2	1	1	2	2	2	2	2	2	1	1	2	2	2	2	2	1	1	2	2	右侧髁突颈部骨折
##		100	80	10	3			119109	2007.7.16	2007.7.24	8	无业	unemployed	1	7	2007.7.15	2007.7.18	3	other外伤	开口1cm，咬合紊乱	右关节区压痛，左下34间牙龈撕裂	右髁突颈部骨折，左下颌颏部骨折	右condyle，左sym	2	2	1	23	1	2	1	2	2	2	2	2	2	1	1	2	2	2	2	2	1	1	2	2	右髁突颈部骨折
##									2009.11.16	2009.11.25	9	农民	peasant	2	5	2009.11.6	2009.11.18	12	fall ground摔倒fall	2cm，咬合紊乱，功能障碍，颏部偏左有明显骨台阶感，左侧耳屏前区有压痛，左下123有早接触，骨折片向前下移位，摘除		右侧髁突囊内高位矢状骨折， 左下颌骨颏部骨折	右condyle，左sym	2	2	1	52	2	2	2	2	2	2	2	2	2	1	1	2	2	2	2	2	1	1	2	2	右侧髁突囊内高位矢状骨折
##									2009.7.22	2009.8.17	26	工人	worker	2	4	2009.7.2	2009.7.28	26	fall high7米高处跌落伤fall high	3cm，咬合紊乱，功能障碍，双侧上下颌7早接触，其余牙开合，双侧颞下颌关节区轻度压痛，双侧上下7早接触，余牙开合，右髁颈部骨折错位，应该在关节窝内		右侧髁突颈部骨折，左侧下颌骨颏部骨折，下颌骨前牙槽嵴骨折，	右condyle，左sym，前alveolar	3	2	1	29	2	2	2	2	2	2	1	2	2	1	1	2	2	2	2	2	1	2	2	1	右侧髁突颈部骨折
##									2008.2.18	2008.3.1	12	无业	unemployed	2	4	2008.2.14	2008.2.22	8	car车祸car	1.5cm，咬合紊乱，功能障碍，右侧关节区压痛，左侧后牙开合		右侧髁突颈部（清枝）骨折，下颌骨左侧颏部，右侧下颌体部骨折(右下23间,左下34之间)	右condyle，左sym，右body	3	2	1	1.8	2	2	2	2	2	2	2	2	2	1	1	1	2	2	2	2	1	1	2	2	右侧髁突颈部（清枝）骨折
##									2008.7.31	2008.8.12	12	农民	peasant	2	4	2008.7.24	2008.8.5	12	car坐拖拉机时不慎摔伤car	1.5cm，功能障碍，右侧耳屏前压痛，右颞颌关节脱位		右髁突基底部骨折，左下颌骨颏部及右下颌骨升支骨折	右condyle，左sym，右ramus	3	2	2	40	2	2	2	2	2	2	2	2	2	1	1	2	1	2	2	2	1	1	2	2	右髁突基底部骨折
##									2005.3.23	2005.4.7	15	工人	worker	2	2	2005.3.22	2005.3.29	7	work铁管坠下砸伤work	1.5cm，咬合紊乱，功能障碍，右侧关节动度减弱，压痛，右侧髁颈部完全骨折，断端向下移位，应该在关节窝内，两块钛板固定	左耳部	右侧髁突颈部骨折，左侧下颌骨颏部骨折，左/右侧下颌骨体部骨折,	右condyle，左sym，左body，右body	4	2	1	38	1	2	1	2	2	2	2	1	2	1	1	1	2	2	2	2	1	1	2	2	右侧髁突颈部骨折
##		110	70	20	10	3	10	126245	2007.1.14	2007.2.14	31	建筑工人	worker	2	4	2007.12.27	2008.1.29	33	fall high从四米高空坠落，头面部着地	开口0.5cm，咬合紊乱，面部塌陷畸形	右眼视力减弱，左眼失明，右眼下睑内眦至外眦至口角倒L型伤口	右下颌喙突骨折	右coronoid	1	2	1	33	1	2	1	1	2	2	1	1	2	2	2	2	2	1	2	1	2	2	2	1
##		120	80	10	20			149460/CT000355	2009.8.3	2009.8.18	15	无业	unemployed	2	1	2009.7.27	2009.8.10	14	fall ground不慎摔倒致面部及全身多处伤	开口稍偏右，	右侧颌面部肿胀明显，右眉弓上缘，左颧弓上缘两处伤口已缝合，外院行气管切开术	右侧下颌骨喙突骨折	右coronoid	1	2	1	41	1	2	1	2	1	1	1	2	2	2	2	2	2	1	2	1	2	2	2	1
##		90	60					129534	2008.4.7	2008.4.23	16	电工	worker	2	4	2008.2.7	2008.4.15	68	car车祸致伤右面部	开口1.5cm，开口右偏，右颧面部塌陷	面部肿胀外院治疗	右侧下颌骨喙突骨折	右coronoid	1	2	1	30	1	2	1	2	2	2	2	2	2	2	2	2	2	1	2	1	2	2	2	1
##		120	75	5	1	1	1	109833	2006.10.5	2006.10.23	18	学生	student	2	7	2006.10.1	2006.10.9	8	car车祸伤及右面部	开口1cm，右侧颧部塌陷，右后牙早接触，前牙开合	右眶周瘀斑	右侧下颌喙突骨折明显移位	右coronoid	1	2	1	17	1	2	1	2	2	2	2	2	2	2	2	2	2	1	2	1	2	2	2	1
##		105	70						2006.10.18	2006.10.30	12	工人	worker	2	2	2006.10.3	2006.10.23	20	motor骑摩托车摔伤颌面部	咬合紊乱，双侧关节区压痛，右侧后牙早接触	右面部肿胀	右侧喙突	右coronoid	1	2	1	22	1	2	1	2	2	2	2	2	2	2	2	2	2	1	2	1	2	2	1	2
##		108	70					138439	2008.10.29	2008.11.10	13	无业	unemployed	2	1	2008.9.29	2008.11.3	35	car车祸	开口1cm，开口偏右，右颧骨颧弓较左侧凹陷	右颧部疤痕	右下颌骨喙突骨折	右coronoid	1	2	1	27	1	2	1	2	2	2	2	2	2	2	2	2	2	1	2	1	2	2	2	1
##		90	50					129093	2008.3.31	2008.4.18	18	农民	peasant	2	5	2008.2.29	2008.4.7	38	assault左侧面部被火车车厢后门砸中	开口2.5cm，咬合紊乱，前牙开合，后牙早接触，双侧关节活动度差，左面部塌陷	左眼眶外侧和下方两处伤口外院清创缝合	右下颌骨喙突骨折	右coronoid	1	2	2	42	1	2	1	2	2	2	2	2	2	2	2	2	2	1	2	1	2	2	2	1
##		120	75					152931	2009.10.20	2009.11.11	22	无业	unemployed	2	4	2009.10.1	2009.11.11（血糖过高9.5，外院治疗无好转，患者放弃手术要求出院）	41	car车祸致颌面部外伤	开口1cm，右颧面部塌陷		右侧下颌骨喙突完全骨折	右coronoid	1	2	2	55	2	2	2	2	2	2	2	2	2	2	2	2	2	1	2	1	2	2	2	1
##		96	56					37540	2001.1.16	2001.1.22	6	医生	medical staff	2	2	2000.12.26	2001.1.19	24	car 不慎遇车祸	开口0.7cm，双侧面部塌陷	右鼻唇沟外伤，右面部麻木	右侧下颌升支骨折，左侧髁突颈部骨折	右ramus，左condyle	2	2	1	24	1	2	1	2	1	2	2	2	2	1	2	2	1	2	2	2	1	2	2	1	左侧髁突颈部骨折
##		85	60	n	n	n	n		2001.1.8	2001.1.28	20	机务员	worker	2	7	2000.12.24	2001.1.17	24	motor 骑摩托车与汽车相撞	开口2cm，咬合紊乱，右侧颧面部塌陷		右侧下颌颏部骨折	右sym	1	2	1	24	2	2	2	1	1	2	2	1	2	2	1	2	2	2	2	1	2	2	2	1
##		13	8					42886	2002.6.15	2002.7.10	25	农民	peasant	2	2	2002.5.28	2002.7.1	35	fall high 不慎从2.7米高处跌落	开口1cm，左后牙咬合紊乱	面神经损伤（口角向右歪斜，不能吹口哨鼓腮，左鼻翼沟消失，左眼闭合不全）	右下颌颏部骨折	右sym	1	2	1	36	1	2	1	1	1	2	2	1	2	2	1	2	2	2	2	1	2	1	2	2
##								49514	2004.2.4	2004.2.18	14	儿童	child	2	3	2004.1.21	2004.2.9	19	car 车祸致头面部外伤			右侧下颌颏部（右下BC之间）骨折	右sym	1	2	2	4	2	2	2	2	2	2	2	1	2	2	1	2	2	2	2	1	2	1	2	2
##		100	65					123951/104916	2007.12.13	2008.1.7	25	无业	unemployed	2	4	2007.9.13	2007.12.18	96	car车祸（车祸后持续昏迷23天）	开口0.7cm，咬合紊乱，右侧关节不可触及，右颧面部塌陷畸形	右颧面部软组织疤痕，右眼球略膨出，眼睑闭合不全	右下颌骨颏部骨折移位	右sym	1	2	2	37	1	2	1	2	1	2	2	1	2	2	1	2	2	2	2	1	2	2	2	1
##		105	70					154172	2009.11.24	2009.12.7	13	职员	company staff	2	5	2009.7.24	2009.11.27	3	car车祸致全身多处骨折伴颅脑外伤	开口3cm，右侧后牙内倾，开合		右侧下颌颏部骨折	右sym	1	2	1	26	2	2	2	1	1	1	2	1	2	2	1	2	2	2	2	1	2	1	2	2
##		130	70	1	1			109491	2006.10.8	2006.10.17	10	学生	student	1	7	2006.10.8	2006.10.13	5	motor行走时被摩托车撞倒	开口2cm，右侧颏孔区疼痛，咬合紊乱	右颊部皮下淤血，右侧口角组织肿胀，嘴唇撕裂，颏部皮肤擦伤，下前牙唇粘膜正中纵行撕裂	右侧下颌颏部（正中偏右）骨折	右sym	1	2	1	17	1	1	1	1	1	1	1	2	2	2	1	2	2	2	2	1	2	1	2	2
##		120	80					48411	2003.9.10	2003.9.15	5	工人	worker	1	3	2003.9.10	2003.9.12	2	motor 骑摩托车不慎摔倒	开口2.5cm，咬合紊乱，开口左偏		右下颌颏部骨折（右下23之间）	右sym	1	2	1	18	2	2	2	1	1	2	2	2	2	2	1	2	2	2	2	1	2	1	2	2
##		12	7					33878	1999.12.16	2000.1.12	28	个体	economic active	2	3	1999.11.24	2000.1.3	40	motor 从摩托车上摔下	开口1.5cm，咬合紊乱，右侧面部塌陷	下唇口角偏向左侧	右下颌骨颏部（尖牙区）骨折	右sym	1	2	2	38	2	1	1	1	1	2	2	2	2	2	1	2	2	2	2	1	2	2	2	1
##		100	80					140389	2008.12.30	2009.1.4	15	学生	student	2	2	2008.12.30	2009.1.7	8	motor骑摩托车不慎摔伤	开口2cm，咬合紊乱，下前牙牙齿错位	下颌颏部可见3cm长的撕裂伤口，上前牙区牙龈撕裂	右侧下颌骨颏部（右下123区）骨折	右sym	1	2	1	19	1	1	1	2	1	2	2	2	2	2	1	2	2	2	2	1	2	1	2	2
##		130	75	20	30	1.5	20	56932	2005.8.25	2005.9.9	16	保安	company staff	2	5	2005.8.19	2005.8.31	12	car车祸		右颏部颏下瘀血红肿，下唇挫裂伤	右下颌骨颏部体部骨折	右sym	1	2	1	47	2	1	1	1	1	2	2	2	2	2	1	2	2	2	2	1	2	1	2	2
##		168	86	n	n	n	n	37949	2001.2.23	2001.3.5	10	个体	economic active	2	5	2001.2.23	2001.2.23	0.16	fall high 下楼梯不小心跌倒	开口3cm	颏部下缘皮肤5cm横行裂口	右下颌骨颏部粉碎性骨折	右sym	1	2	1	46	2	1	1	2	2	1	2	2	2	2	1	2	2	2	2	1	2	1	2	2
##		14	9					33917	1999.12.25	2000.1.18	24	学生	student	2	5	1999.12.24	2000.1.4	11	assault 被汽车发动机摇柄打伤	咬合紊乱	左侧口角4cm创口，右侧口角3cm长创口，左下12345左上123处牙龈撕裂	右侧下颌骨颏部粉碎性骨折	右sym	1	2	1	18	2	1	1	1	1	2	2	2	2	2	1	2	2	2	2	1	2	2	1	2
##		110	65	20	30	2	5	114334	2007.3.14	2007.3.23	9	水手	worker	2	6	2007.3.10	2007.3.16	6	assault打架	开口度1cm，咬合紊乱	右下12间牙龈撕裂	右侧下颌骨颏部	右sym	1	2	1	42	2	1	1	1	2	2	2	2	2	2	1	2	2	2	2	1	2	1	2	2
##		125	70					114715	2007.3.23	2007.4.6	14	无业	unemployed	1	5	2007.3.23	2007.3.29	6	fall high下楼时摔倒，先右手支地，后下巴着地	开口度1.5cm	颏下区皮肤撕裂伤，右下颌12间牙龈撕裂	右下颌颏部斜行骨折，骨折段向下移位	右sym	1	2	2	72	2	1	1	1	2	1	2	2	2	2	1	2	2	2	2	1	2	1	2	2
##		120	70	20	n				2003.12.13	2003.12.26	13	工人	worker	2	6	2003.12.13	2003.12.16	3	assault 因机械外伤伤及下颌骨	开口1.5cm，咬合紊乱	右下颌面部肿胀，右下12牙龈撕裂已缝合	右下颌颏部骨折（右下12之间）	右sym	1	2	1	54	2	1	1	2	2	1	2	2	2	2	1	2	2	2	2	1	2	1	2	2
##		100	60					自带	2005.8.23	2005.8.31	9	学生	student	2	7	2005.8.21	2005.8.24	3	assault被他人暴力打伤	开口轻度受限	双侧眶周及右颧面部肿胀瘀斑，左下唇挫伤已缝合，左下23间牙龈撕裂	右下颌颏部（左下23之间）骨折	右sym	1	2	2	17	1	1	1	2	2	2	2	2	2	2	1	2	2	2	2	1	2	1	2	2
##		110	75					103775	2006.5.18	2006.6.1	15	工人	worker	2	3	2006.4.5	2006.5.23	48	work工伤硬物撞击	开口度0.8cm，左侧开合，咬合紊乱	下前牙区牙龈撕裂（已愈合）	右侧下颌骨颏部骨折	右sym	1	2	1	48	2	1	1	2	2	2	2	2	2	2	1	2	2	2	2	1	2	2	1	2
##		150	90					55517	2005.6.29	2005.7.8	9	干部	government staff	1	3	2005.6.29	2005.7.1	2	fall ground洗澡时不慎摔倒	颌面左右不对称，下颌左偏，右下颌牙开合	右侧颏部横行5cm裂口，深达骨面	右下颌颏部粉碎性骨折（两条骨折线）	右sym	1	2	1	42	2	1	1	2	2	2	2	2	2	2	1	2	2	2	2	1	2	1	2	2
##		90	60			2	6	54720	2005.4.4	2005.4.19	15	干部	government staff	2	5	2005.3.4	2005.4.8	35	car车祸	开口1.5cm，面部不对称，左眶塌陷，左鼻翼塌陷	眼部手术	右侧颏部骨折	右sym	1	2	2	36	1	2	1	2	2	2	2	2	2	2	1	2	2	2	2	1	2	2	2	1
##		120	70					48480	2003.9.17	2003.9.30	13	矿工	worker	2	7	2003.8.31	2003.9.20	20	assault 钝物击伤颌面部	开口2cm，咬合紊乱	右侧颌面稍塌陷	右下颌骨颏部（右下23之间）骨折	右sym	1	2	1	40	1	2	1	2	2	2	2	2	2	2	1	2	2	2	2	1	2	2	2	1
##		100	60	40	n				2004.3.23	2004.3.29	6	农民	peasant	2	4	2003.3.13	2004.3.26	13	motor 骑摩托车不慎摔倒	开口2cm，右侧颧面部塌陷，右髁突动度减弱	右耳道出血	右侧下颌骨颏部粉碎性骨折	右sym	1	2	1	37	1	2	1	2	2	2	2	2	2	2	1	2	2	2	2	1	2	2	2	1
##		130	80					125049	2007.11.30	2007.12.13	14	建筑工人	worker	2	7	2007.11.29	2007.12.13	14	assault被电锯片击中颌面部	开口3cm，咬合紊乱，右下23牙合平面中断	右面部肿胀，唇颊部8cm创口已缝合	右下颌颏部骨折（右下23之间），明显错位	右sym	1	2	1	27	1	2	1	2	2	2	2	2	2	2	1	2	2	2	2	1	2	1	2	2
##		110	70					46371	2003.4.7	2003.4.22	15	无业	unemployed	2	5	2003.2.7	2003.4.14	66	fall ground 不慎跌倒摔伤右面部	开口3cm，右侧颧弓塌陷		右下颌颏部骨折（右下23之间）	右sym	1	2	2	32	2	2	2	2	2	2	2	2	2	2	1	2	2	2	2	1	2	2	1	2
##		100	80	2	n	1	n		2003.12.19	2003.12.30	12	干部	government staff	2	5	2003.12.19	2003.12.30	11	car 车祸撞伤面部	开口3cm，咬合紊乱	下唇及颏部软组织撕裂伤	右下颌骨颏部（右下12之间），右下颌体部（右下56之间）骨折	右sym，右body	2	2	1	53	2	1	1	2	2	2	2	2	2	2	1	1	2	2	2	2	1	1	2	2
##		120	70			2	16	115625	2007.4.17	2007.5.9	22	工人	worker	2	4	2007.4.12	2007.4.24	12	assault左侧面部遭重物撞击伤	开口度2.5cm，咬合紊乱	左侧口角旁及耳前伤口	右侧颏部骨折，左侧下颌角骨折	右sym，左body	2	2	1	39	1	2	1	1	2	1	2	2	2	2	1	1	2	2	2	2	1	1	2	2
##		110	80					147653	2009.7.4	2009.7.13	9	工人	worker	2	7	2009.6.14	2009.7.7（保守治疗，行颌间结扎）	23	fall ground不慎摔伤，全身多处骨折	开口1cm，左侧后牙早接触 ，右后牙及前牙开合	左侧眶下左上颌窦部皮肤瘀斑	右侧下颌骨颏部线性骨折，左侧髁突颈部线性骨折，均对位良好	右sym，左condyle	2	2	1	29	1	2	1	2	2	2	2	1	2	1	1	2	2	2	2	2	1	2	1	2	左侧髁突颈部线性骨折，
##		90	60						2003.8.15	2003.8.29	15	儿童	child	2	5	2003.8.15	2003.8.20	5	fall ground 奔跑时不慎摔倒致左面部外伤	开口3cm，开口偏斜，左后牙早接触，前牙开合	左侧面部肿胀明显	右下颌颏部骨折，左/右侧髁突骨折	右sym，左condyle，右condyle	3	2	2	6.5	1	2	1	1	1	2	2	2	1	2	1	2	2	2	2	2	1	1	2	2	双侧髁突骨折
##		120	80	15	15	3	10	122784	2007.9.25	2007.10.12	17	商人	economic active	2	1	2007.9.24	2007.9.29	5	motor骑摩托车摔伤	开口2.5cm，颌面部不对称，左后牙开合，咬合紊乱	右颌下区，左颧颊部较肿胀，额部，鼻部，颧区，两侧口角处多处擦伤，口角稍歪向左侧	右下颌颏部，左下颌升支骨折	右sym，左ramus	2	2	1	30	1	1	1	1	2	2	2	2	2	2	1	2	1	2	2	2	1	2	2	1
##	支气管炎4年	110	70	10	10			117387	2007.6.13	2007.6.29	16	农民	peasant	2	3	2007.6.6	2007.6.21	15	motor骑摩托车摔倒	开口2cm，咬合紊乱	熊猫眼，上下唇及颏部撕裂伤	下颌骨左侧体部	左body	1	2	1	29	1	1	1	2	2	2	2	1	2	2	2	1	2	2	2	1	2	2	1	2
##		110	70					123928	2007.10.29	2007.11.9	11	工人	worker	1	1	2007.10.1	2007.11.1	31	motor坐摩托车与火车相撞	咬合紊乱，左侧牙开合	左下唇麻木，左颞头皮创口，口内创口	左下颌骨体部粉碎性骨折	左body	1	2	1	17	1	1	1	2	2	2	2	1	2	2	2	1	2	2	2	1	2	2	1	2
##		120	70	10	12	1	12	49760	2004.2.10	2004.2.17	7	农民	peasant	2	6	2004.1.31	2004.2.13	13	car 车祸致面部外伤	开口2.5cm，咬合紊乱，部分开合	右面部肿胀	左侧下颌骨体部（左下34之间）骨折	左body	1	2	1	38	1	2	1	2	2	2	2	1	2	2	2	1	2	2	2	1	2	1	2	2
##		110	70	20	6	2	7	124567	2007.11.16	2007.11.30	14	无业	unemployed	2	6	2007.11.10	2007.11.22	12	assault炼钢时被转动的电磁盘撞伤面部	开口2.5cm，中线左偏，双侧后牙早开合	左颊部肿胀，左下23间牙龈裂开	左下颌骨体部纵行骨折(位于左下4部位），无移位	左body	1	2	1	22	1	1	1	2	2	2	2	1	2	2	2	1	2	2	2	1	2	1	2	2
##		110	70	30	20	1	20	126520	2008.1.23	2008.2.1	9	农民	peasant	2	2	2008.1.8	2008.1.28	20	car车祸致面部外伤	开口1cm，咬合紊乱，左后牙开合	左侧颏下皮肤见缝线和瘢痕	左下颌骨粉碎性骨折	左body	1	2	1	36	2	2	1	2	2	2	2	1	2	2	2	1	2	2	2	1	2	1	2	2
##		80	60					138174	2008.10.20	2008.10.27	7	工人	worker	2	1	2008.10.20	2008.10.25	5	car车祸致下颌骨骨折	开口1cm，开口右偏		左下颌骨体部（左下45之间）骨折	左body	1	2	1	46	2	2	2	2	2	2	2	1	2	2	2	1	2	2	2	1	2	1	2	2
##		100	50					53733	2005.1.11	2005.1.17	6	农民	peasant	2	1	2004.12.27	2005.1.13	17	fall high二楼坠下	左侧髁突活动度减弱，开口2cm	颏部颏下左下唇内侧伤口瘢痕	左下颌骨体部骨折	左body	1	2	2	37	2	1	1	2	2	1	1	1	2	2	2	1	2	2	2	1	2	1	2	2
##								54091	2005.2.2	2005.2.7	5	农民	peasant	2	3	2005.1.19	2005.2.4	16	fall high三楼摔下	张口2.3cm，咬合错乱，双侧后牙早接触		左下颌骨体骨折	左body	1	2	1	49	2	2	2	1	1	2	1	2	2	2	2	1	2	2	2	1	2	2	1	2
##		110	80	n	n			34885	2000.10.10	2000.10.24	15	农民	peasant	2	4	2000.2.10	2000.10.17	250	assault 颌部遭爆炸伤击伤左侧面颊部及下颌部	开口3cm，咬合紊乱		左侧下颌骨体部陈旧性骨折+骨缺损	左body	1	2	1	22	2	2	2	1	1	1	1	2	2	2	2	1	2	2	2	1	2	1	2	2
##		110	70	2	20			121822	2007.8.31	2007.9.17	17	农民	peasant	2	5	2007.8.31	2007.9.7	7	motor被摩托车撞伤	开口2.4cm，左侧鼻腔通气功能下降，左侧后牙早接触，右侧后牙开合		左下颌骨体部骨折	左body	1	2	1	36	2	2	2	1	1	2	1	2	2	2	2	1	2	2	2	1	2	2	2	1
##		103	70	20	15	2	15	49702	2004.2.6	2004.2.20	15	农民	peasant	2	4	2004.1.22	2004.2.11	20	car 被汽车撞伤	开口2cm，左面部塌陷，咬合紊乱，前牙开合，后牙早接触		左下颌体部骨折（左下34之间）	左body	1	2	1	46	2	2	2	1	1	2	2	2	2	2	2	1	2	2	2	1	2	2	2	1
##		105	80					52749	2004.9.9	2004.9.22	13	工人	worker	2	1	2004.9.9	2004.9.14	5	work 工地上不慎被飞石击伤头面部	开口2cm，右关节动度减弱	左侧耳前3cm长创口，上下颌牙龈撕裂	左下颌体部骨折	左body	1	2	1	32	1	1	1	1	1	1	2	2	2	2	2	1	2	2	2	1	2	2	1	2
##		110	70					43358	2002.7.13	2002.7.24	11	学生	student	2	5	2002.6.28	2002.7.17	19	other 面部左侧外伤		左下颌下缘2.5cm长伤口缝合	左下颌体部（单尖牙区）斜形骨折	左body	1	2	1	15	2	1	1	2	2	1	2	2	2	2	2	1	2	2	2	1	2	1	2	2
##		118	74			0.5	n	133102	2008.7.8	2008.7.21	13	农民	peasant	2	1	2008.6.30	2008.7.11	11	fall high从房上摔下致左面部鸡左上肢受损	开口2cm，右侧早接触，左侧开合	左面部肿胀不对称有缝线	左下颌体部粉碎性骨折	左body	1	2	1	46	1	2	1	2	1	1	2	2	2	2	2	1	2	2	2	1	2	1	2	2
##		125	78	10	10	2	10	49308	2004.2.13	2004.3.5	22	警察	government staff	2	3	2003.9.24	2004.2.24	150	car 车祸致陈旧性骨折	开口2.5cm，咬合紊乱，前牙及对侧开合	左面部肿胀，颏下区有一瘘管，流黄白色粘稠液体，颧面部及左侧下唇麻木，眼睛视野变小	左下颌体部陈旧性骨折	左body	1	2	1	33	1	1	1	1	1	1	2	2	2	2	2	1	2	2	2	1	2	2	2	1
##		100	70					102544	2006.5.8	2006.5.19	11	农民	peasant	2	3	2006.2.8	2006.5.10	91	other-Pathological病理性骨折	不能进食，下颌可扪及骨折端，骨摩擦感		左下颌骨体部骨折（左下4）	左body	1	2	2	32	2	2	2	1	2	1	2	2	2	2	2	1	2	2	2	1	2	1	2	2
##		95	60					38249	2001.7.16	2001.7.31	15	无业	unemployed	2	1	2001.7.16	2001.7.24	8	motor 骑摩托车不慎被撞伤	开口2.5cm，	左面部鸡左颌下区明显肿胀，左颧部及左颏部可见缝合创口，左眶周左眼睑淤血水肿，口角及下唇血肿	左侧下颌骨体部粉碎性骨折	左body	1	2	1	18	1	1	1	1	2	2	2	2	2	2	2	1	2	2	2	1	2	2	1	2
##		120	80	20	20	2	20	113976	2007.3.12	2007.3.28	16	工人	worker	2	1	2007.3.12	2007.3.16	4	other-Pathological成釉细胞瘤病理性骨折	左侧下颌骨区肿胀		左下颌骨体部	左body	1	2	1	44	2	2	2	1	2	1	2	2	2	2	2	1	2	2	2	1	2	1	2	2
##		80	50						2004.10.8	2004.10.19	11	无业	unemployed	2	6	2004.9.18	2004.10.10	22	car被车撞倒	开口1cm，中线不齐，偏向左侧	左耳前创口，左口角歪斜，左眼睑下垂，额纹消失，闭合不全（左面神经受损）	左下颌体部（颏孔区）骨折	左body	1	2	2	28	1	2	1	1	2	1	2	2	2	2	2	1	2	2	2	1	2	1	2	2
##		118	70						2002.4.28	2002.4.8	11	农民	peasant	2	7	2002.4.28	2002.4.28	1	assault 汽车摇把致左面部外伤	开口1.5cm，前牙开合，后牙早接触	左下颌11cm长伤口，口底及左下3牙龈撕裂	左下颌体部粉碎性骨折	左body	1	2	1	39	2	1	1	1	2	2	2	2	2	2	2	1	2	2	2	1	2	1	2	2
##		130	80	40	30			57883	2005.12.5	2005.12.13	8	农民	peasant	2	1	2005.11.28	2005.12.7	9	work工地上受伤		右颧面部横行缝合，左下颌肿胀，口内左下45区牙龈撕裂	左下颌骨体部骨折	左body	1	2	1	53	1	1	1	2	2	1	2	2	2	2	2	1	2	2	2	1	2	1	2	2
##		139	89	20	15	10	10	102785	2006.4.10	2006.4.26	16	矿工	worker	2	1	2006.4.10	2006.4.18	8	assault矿石击中面部	张口二指	左面部穿通伤	左侧下颌骨体部骨折	左body	1	2	1	48	1	2	1	2	2	1	2	2	2	2	2	1	2	2	2	1	2	1	2	2
##		130	80						2003.5.8	2003.5.19	11	农民	peasant	1	4	2003.5.8	2003.5.14	6	work 施工时不慎被钢杆砸伤左侧面部	开口3cm，	左侧颌下6cm长创口，左下67牙龈渗血	左下颌体部粉碎性骨折	左body	1	2	1	36	2	1	1	2	2	1	2	2	2	2	2	1	2	2	2	1	2	1	2	2
##		110	70	20	30			124474	2007.11.13	2007.12.5	22	工人	worker	1	2	2007.11.13	2007.11.23	10	assault遭拳击致颌面部外伤（合并病理性骨折）	开口3cm，开合，下颌牙列排列紊乱	左颊，下颌支部软组织肿胀，口角稍歪斜，左下56间牙龈撕裂	左下颌骨囊性病变伴病理性骨折	左body	1	2	1	50	1	1	1	2	2	2	2	2	2	2	2	1	2	2	2	1	2	1	2	2
##		129	88						2005.8.15	2005.8.29	14	教师	teacher	2	5	2005.8.12	2005.8.22	10	motor骑摩托车摔倒	开口1cm，双侧关节区压痛	颏下，下唇粘膜撕裂已缝合	左侧下颌体部骨折	左body	1	2	2	32	2	1	1	2	2	2	2	2	2	2	2	1	2	2	2	1	2	1	2	2
##		100	60	20	2	1	2	133342	2008.7.13	2008.7.23	11	无业	unemployed	2	7	2008.7.13	2008.7.17	4	motor骑摩托车不慎摔倒	咬合紊乱	下颌颏部明显肿胀，下唇不规则挫裂伤	左侧下颌骨体部骨折（左下34间）	左body	1	2	1	19	2	1	1	2	2	2	2	2	2	2	2	1	2	2	2	1	2	1	2	2
##		100	50					131917	2008.6.22	2008.7.5	13	学生	student	1	6	2008.6.21	2008.6.26	5	bike骑自行车摔倒致颌面部外伤	咬合紊乱	左侧下颌下缘可见5cm长创口，已缝合，左下3456区牙龈撕裂	左侧下颌骨体部骨折（颏孔区）	左body	1	2	1	21	2	1	1	2	2	2	2	2	2	2	2	1	2	2	2	1	2	1	2	2
##		100	80						2006.5.25	2006.6.2	9	教师	teacher	1	4	2006.5.25	2006.5.25	1	bike骑车摔倒	左颏部疼痛	左颏部撕裂伤1.5cm，左下34间牙龈撕裂	左下颌体部（颏孔区）骨折	左body	1	2	1	30	2	1	1	2	2	2	2	2	2	2	2	1	2	2	2	1	2	1	2	2
##								38667	2001.5.29	2001.6.4	6	儿童	child	2	3	2001.5.23	2001.5.31	8	car 乘车时不慎摔倒		左下颌青紫色瘀斑	左下颌体部骨折（左下IV与V之间）	左body	1	2	1	3	2	1	1	2	2	2	2	2	2	2	2	1	2	2	2	1	2	1	2	2
##		120	80	40	10			51665	2004.7.15	2004.8.2	18	无业	unemployed	1	3	2004.7.14	2004.7.23	9	assault 电动切割机断裂碎片击中左侧面部	开口2.3cm，双侧关节区动度减弱	左下颌体区面部软组织肿胀，贯通伤	左下颌体部骨折（左下67之间）	左body	1	2	1	47	2	1	1	2	2	2	2	2	2	2	2	1	2	2	2	1	2	1	2	2
##		110	70	n	n	n	n		2002.10.21	2002.11.31	11	个体	economic active	2	5	2002.10.18	2002.10.28	10	assault 被人用铁棒致伤左侧颌面部	双侧面部不对称	左下颌下缘中肿胀	左下颌体不粉碎性骨折（颏孔区）	左body	1	2	1	40	2	1	1	2	2	2	2	2	2	2	2	1	2	2	2	1	2	1	2	2
##		110	80	20	10	n	n	50528	2004.4.26	2004.5.9	13	记者	other	2	2	2004.4.13	2004.4.28	15	car 驾车时不慎摔伤颌面部	面部不对称，左面中份塌陷，咬合紊乱	面部多处缝合创口，左眼睑结膜充血	左下颌体部骨折	左body	1	2	1	37	1	2	1	2	2	2	2	2	2	2	2	1	2	2	2	1	2	2	2	1
##		90	60					44742	2002.10.6	2002.10.16	10	服务员	economic active	2	6	2002.10.5	2002.10.11	6	car 车祸致伤头面部	开口2cm，	面部肿胀明显，左下34牙龈撕裂，左上唇裂伤	左下颌骨体部骨折（单尖牙区）	左body	1	2	1	20	1	2	1	2	2	2	2	2	2	2	2	1	2	2	2	1	2	2	1	2
##		110	70					116135	2007.5.7	2007.5.14	7	农民	peasant	2	7	2007.5.6	2007.5.9	3	car车祸	开口度1.5cm，咬合紊乱	左侧双尖牙区牙龈撕裂，左侧耳屏前及耳垂缝合伤	左侧体部颏孔区骨折	左body	1	2	1	48	1	2	1	2	2	2	2	2	2	2	2	1	2	2	2	1	2	1	2	2
##				20	6	2.5	8	47240	2003.7.7	2003.8.29	21	教师	teacher	2	6	2003.6.7	2003.8.21	75	car 车祸	开口1cm，咬合紊乱，左颧面部稍塌陷	左眶周淤血，鼻根部稍肿胀，左下颌颏孔处肿胀	左侧下颌体部（颏孔区）骨折	左body	1	2	1	22	1	2	1	2	2	2	2	2	2	2	2	1	2	2	2	1	2	2	2	1
##		140	100					55162	2005.5.24	2005.6.1	9	无业	unemployed	2	3	2005.5.4	2005.5.27	23	fall high从梯子上摔下	开口0.5cm	左面部肿胀	左下颌体部牙78处骨折	左body	1	2	2	41	1	2	1	2	2	2	2	2	2	2	2	1	2	2	2	1	2	1	2	2
##		104	70					53614	2005.3.28	2005.4.18	21	干部	government staff	2	4	2004.12.9	2005.4.6	28	other-Pathological下颌骨方块切除术后病理性骨折	左下颌骨压痛，触之活动感，原下颌骨区固定的钛板松动		左下颌骨体部病理性骨折	左body	1	2	1	21	2	2	2	2	2	2	2	2	2	2	2	1	2	2	2	1	2	1	2	2
##		169	99						2001.6.4	2001.6.18	15	农民	peasant	1	3	2001.4.25	2001.6.7	43	other-Pathological 左软腭鳞癌术后下颌骨病理性骨折			左下颌体部病理性骨折	左body	1	2	1	45	2	2	2	2	2	2	2	2	2	2	2	1	2	2	2	1	2	1	2	2
##								47759	2003.7.31	2003.8.21	21	退休工人	retired	1	2	2003.8.5	2003.8.13	8	other-Pathological 左下颌骨病理性骨折（双侧下颌角囊肿刮治术后）	开口3cm，		左下颌骨体部病理性骨折	左body	1	2	1	70	2	2	2	2	2	2	2	2	2	2	2	1	2	2	2	1	2	1	2	2
##		135	85	15	30			118015	2007.7.3	2007.7.14	12	无业	unemployed	2	3	2007.6.6	2006.7.6	30	other-Pathological病理性骨折			左下颌骨体部	左body	1	2	1	50	2	2	2	2	2	2	2	2	2	2	2	1	2	2	2	1	2	1	2	2
##		110	70	20	10	n	n		2003.11.25	2003.12.4	19	工人	worker	1	3	2003.10.8	2003.11.26	49	work 因工伤致下颌骨骨折	开口1cm，咬合紊乱，下颌中线左偏，右侧后牙开合		左下颌体部（颏孔区）陈旧性骨折，错位愈合	左body	1	2	1	31	2	2	2	2	2	2	2	2	2	2	2	1	2	2	2	1	2	1	2	2
##		90	60					124667	2007.11.15	2007.12.3	19	学生	student	2	4	2007.11.8	2007.11.21	13	car车祸致头面部损伤	开口0.8cm，右侧上下6早接触，前牙开合	颌面部贯通伤外院缝合，双侧面部肿胀明显，左眶周淤血	左、右侧下颌骨体部骨折（颏孔区）	左body，右body	2	2	1	14	1	1	1	1	1	1	1	1	2	2	2	1	2	2	2	2	1	2	2	1
##		95	60					53942	2005.1.24	2005.3.2	37	农民	peasant	2	2	2005.1.11	2005.1.28	17	assault被卡车摇把打中面部	外院气管切开，	左侧口角横行撕裂，舌根部创口，右下颌神经血管束已断裂	左侧下颌骨体部粉碎性骨折，右侧下颌骨体部粉碎性骨折	左body，右body	2	2	1	33	2	1	1	2	1	2	1	2	2	2	2	1	2	2	2	2	1	2	1	2
##		110	85					109885	2006.10.18	2006.11.3	15	学生	student	2	1	2006.10.16	2006.10.27	11	bike骑自行车摔倒	开口2.5cm，咬合紊乱，牙齿错位		左侧体部颏孔区骨折，右侧体部颏孔区骨折	左body，右body	2	2	2	14	2	2	2	2	1	1	2	2	2	2	2	1	2	2	2	2	1	1	2	2
##		90	60					126859	2008.2.4	2008.2.25	21	无业	unemployed	2	6	2008.2.2	2008.2.14	12	car乘机动三轮车与中巴车相撞	开口3cm，咬合紊乱	下唇麻木	左侧下颌骨体部骨折（颏孔区），右侧下颌骨体部骨折（颏孔区）	左body，右body	2	2	2	20	2	1	1	2	2	2	2	2	2	2	2	1	2	2	2	2	1	1	2	2
##		120	80						2008.10.10	2008.10.13	4	工人	worker	1	4	2008.10.9	未手术出院（2008.10.13）	4	car车祸致头面部外伤	开口1.5cm，咬合紊乱，右侧开合，左侧早接触	额部12cm皮肤擦伤，左面部2cm皮肤挫裂伤已缝合，左面部肿胀明显	左侧下颌骨体部骨折，右侧下颌骨体部骨折	左body，右body	2	2	1	21	1	2	1	2	2	2	2	2	2	2	2	1	2	2	2	2	1	1	2	2
##		90	60					107513	2006.8.15	2006.8.22	7	无业	unemployed	2	2	2006.8.8	2006.8.18	10	fall high二楼坠下	张口0.5cm	颏部肿胀，有一7cm长伤口	左侧下颌骨体部、右侧下颌骨体部、颏部粉碎性骨折	左body，右body，sym	3	2	2	33	2	1	1	1	1	2	2	2	2	2	1	1	2	2	2	2	1	1	2	2
##		110	70					105216	2006.7.3	2006.7.12	9	学生	student	2	4	2006.6.15	2006.7.3	18	fall ground不慎摔伤	牙列错乱，咬合紊乱		左下颌骨体部骨折，右侧髁突骨折	左body，右condyle	2	2	1	16	2	2	2	2	2	2	2	2	2	1	2	1	2	2	2	2	1	1	2	2	右侧髁突骨折
##		95	60					142279	2006.8.11	2006.8.24	13	无业	unemployed	1	5	2006.8.11	2006.8.17	6	car车祸	咬合紊乱，下颌骨错位		下颌骨左体部颏孔区骨折，右髁突青枝骨折	左body，右condyle	2	2	2	12	2	2	2	2	2	2	2	2	2	1	2	1	2	2	2	2	1	1	2	2	右髁突青枝骨折
##		110	70	15	5	5	7	146958/CT020731	2009.6.23	2009.6.25	2	司机	driver	2	5	2009.6.19	2009.6.25（患者因费用不足，要求放弃治疗）	6	assault被他人用脚踢伤右侧面颊部	开口1cm，左侧后牙早接触，右侧开合	右侧面颊部肿胀	左侧下颌骨体部，右下颌骨升支骨折	左body，右ramus	2	2	1	27	1	2	1	2	2	2	2	2	2	2	2	1	1	2	2	2	1	2	2	1
##		100	68	20	n	5	n	138101	2008.10.20	2008.10.31	11	无业	unemployed	2	1	2008.10.20	2008.10.24	4	car车祸致颌面部多处损伤	张口3cm，咬合紊乱，反合	下唇轻微麻木	左下颌骨体部骨折（单尖牙区），左右髁突高位骨折，重叠移位	左body，左condyle，右condyle	3	2	1	46	2	1	1	2	2	2	2	2	1	2	2	1	2	2	2	2	1	1	2	2	双侧髁突高位骨折，
##									2009.6.24	2009.7.6	12	学生	student	2	3	2009.6.17	2009.7.1	14	fall high从车上摔下颏部及手部着地fall high	3cm，咬合紊乱，功能障碍，张口时下颌向左侧偏斜，左侧牙早接触，右侧牙无接触，左上12左下1冠折，左上5左下24舌尖折断伴松动，术中见折断的髁突位于乙状切迹内侧，脱出了关节窝	右颏下撕裂伤疤痕	左侧髁突基底部骨折	左condyle	1	2	2	23	2	1	1	2	1	2	2	1	2	1	2	2	2	2	2	1	2	1	2	2	左侧髁突基底部骨折	4
##									2000.4.17	2000.4.24	7	工人	worker	2	2	2000.3.28	2000.4.20	23	fall high二楼摔下	1cm,咬合紊乱，功能障碍，双侧关节区压痛，右上6左上67左下6缺失，中线偏向左侧，左侧髁颈骨折前内方移位	颏部	左侧髁突颈部骨折，	左condyle	1	2	1	19	2	1	1	2	2	1	1	1	2	1	2	2	2	2	2	1	2	1	2	2	左侧髁突颈部骨折	2
##		100	60	20	30	2	30		2008.8.11	2008.8.13	2	农民	peasant	2	1	2008.7.21	未手术转院（2008.8.13）	23	car车祸致伤头面部	开口1cm，	面部广泛性挫伤	左下颌骨髁突骨折	左condyle	1	2	1	70	1	1	1	2	2	2	2	1	2	1	2	2	2	2	2	1	2	1	2	2	左下颌骨髁突骨折
##									2004.11.18	2004.11.30	12	工人	worker	2	4	2004.11.18	2004.11.24	6	motor骑电动车摔伤	2cm，功能障碍，左下6缺失，左上8三度松动，左髁突矢状骨折，骨折片很小，难以固定	右侧颏部，右下唇	左侧髁突囊内高位嵴高位矢状骨折，	左condyle	1	2	1	43	2	1	1	2	2	1	1	2	2	1	2	2	2	2	2	1	2	1	2	2	左侧髁突囊内高位嵴高位矢状骨折	0矢状骨折
##									2009.5.18	2009.5.26	8	无业	unemployed	2	4	2009.5.14	2009.5.22	8	motor被摩托motor车撞倒	2.5cm，左侧关节区压痛、功能障碍，开口型正常，左侧髁突高位骨折移位于前内侧，16mm长螺钉固定，应该在关节窝内	颏下部撕裂在当地清创缝合	左侧髁突颈部上份骨折，	左condyle	1	2	1	40	2	1	1	2	1	2	1	2	2	1	2	2	2	2	2	1	2	1	2	2	左侧髁突颈部上份骨折	3
##									2001.7.22	2001.8.8	17	学生	student	2	7	2001.7.8	2001.7.25	17	car被公汽撞倒	1.5cm，右上12345左上1缺失	颏部右侧，左眼角外侧，左侧口角微向左侧歪斜（面神经受损）	左侧髁突高位内嵴骨折，	左condyle	1	2	2	22	1	1	1	2	1	2	1	2	2	1	2	2	2	2	2	1	2	1	2	2	左侧髁突高位内嵴骨折	0内嵴骨折，前内下移位，脱出
##									2000.10.17	2000.11.20	34	工人	worker	2	2	2000.6.6	2000.11.6	170	car车祸左颜面部外伤	4cm,咬合紊乱，功能障碍，右上14左上1缺失，开口偏斜，骨折片呈游离状，成交畸形，脱出关节窝		左侧髁突颈部陈旧性骨折，	左condyle	1	2	1	42	2	2	2	2	1	2	1	2	2	1	2	2	2	2	2	1	2	2	2	1	左侧髁突颈部陈旧性骨折	4
##									2008.9.25	2008.10.4	9	无业	unemployed	2	2	2008.5.27	2008.9.27	120	car车祸car	2cm，咬合紊乱，功能障碍，左侧关节区压痛，应该是左髁突高位骨折		左髁突高位骨折，	左condyle	1	2	1	24	2	2	2	2	1	2	1	2	2	1	2	2	2	2	2	1	2	1	2	2	左髁突高位骨折	0
##									2008.5.19	2008.6.2	14	营销员	company staff	2	6	2008.5.10	2008.5.22	12	car被小轿车撞伤car	0.8cm，咬合紊乱，功能障碍，左侧髁突内嵴断裂，骨折端前内下移位	颌面部当地医院清创	左侧髁突囊内高位嵴骨折，	左condyle	1	2	2	42	1	1	1	2	1	2	1	2	2	1	2	2	2	2	2	1	2	2	1	2	左侧髁突囊内高位嵴骨折	0内嵴骨折，前内下移位
##									2001.9.25	2001.10.8	13	公务员	government staff	2	3	2001.9.5	2001.9.28	23	motor骑摩托车摔倒	1.8cm,咬合紊乱，功能障碍，左耳前区压痛，右上6缺失，右上12左上1冠折，左侧髁颈内嵴纵折，其断端内下移位近90°，左髁颈后外方与骨折片粘连，高位骨折	颏部，上肢	左侧髁突囊内高位嵴纵形陈旧性骨折，	左condyle	1	2	1	36	2	1	1	2	1	2	1	2	2	1	2	2	2	2	2	1	2	1	2	2	左侧髁突囊内高位嵴纵形陈旧性骨折	0内嵴纵形骨折，脱出关节窝
##									2001.9.13	2001.9.26	13	学生	student	2	3	2001.9.5	2001.9.19	14	sport军训时不慎摔倒	1cm,咬合紊乱，功能障碍，前牙开合，后牙早接触，开口偏右，右侧关节区压痛，右下45左上56左下56冠折，左髁颈骨折片前下移位，关节盘破碎	颏部	左侧髁突颈部斜形骨折，	左condyle	1	2	2	16	2	1	1	2	2	1	1	2	2	1	2	2	2	2	2	1	2	1	2	2	左侧髁突颈部斜形骨折	4
##									2006.11.22	2006.12.4	12	学生	student	2	3	2006.11.22	2006.12.1	9	fall high二楼摔下fall high	2.5cm,咬合紊乱，功能障碍，左关节区压痛，	颏部，下唇擦伤	左侧髁突高位骨折，	左condyle	1	2	1	9	2	1	1	1	1	1	1	2	2	1	2	2	2	2	2	1	2	1	2	2	左侧髁突高位骨折	0
##									2004.9.21	2004.9.30	9	学生	student	2	1	2004.9.13	2004.9.23	10	fall high 2米高处坠落	0.5cm，功能障碍，左侧关节区压痛，或动度减弱，左下3缺失，左上45冠折，左侧髁突高位骨折片前下内移位，关节囊撕裂	颏部	左侧髁突高位骨折，	左condyle	1	2	1	17	2	1	1	2	2	2	1	2	2	1	2	2	2	2	2	1	2	1	2	2	左侧髁突高位骨折	0前内下移位
##									2007.5.14	2007.5.25	11	工人	worker	2	5	2007.5.11	2007.5.16	5	fall ground摔倒fall	1cm，咬合紊乱，左侧关节区压痛，下颌左偏3mm，前牙开合后牙早接触，左侧髁突粉碎性骨折，前内侧深部移位	颏部	左侧髁状突高位骨折，	左condyle	1	2	1	37	2	1	1	2	2	2	1	2	2	1	2	2	2	2	2	1	2	1	2	2	左侧髁状突高位骨折	0粉碎性，前内侧移位
##									2008.6.25	2008.7.4	10	学生	student	2	5	2008.6.20	2008.6.27	7	bike骑自行车摔伤bike	1.8cm，功能障碍，左侧关节区压痛，左侧髁突高位撕脱性骨折	颏部	左侧髁突囊内高位骨折，	左condyle	1	2	2	14	2	1	1	2	2	2	1	2	2	1	2	2	2	2	2	1	2	1	2	2	左侧髁突囊内高位骨折	0撕脱性移位
##									2005.4.17	2005.4.21	4	学生	student	1	6	2005.4.16	2005.4.19	3	bike骑自行车摔倒bike	1.5cm，咬合紊乱，功能障碍，下颌中线偏左，左侧对刃合，左侧髁突骨折断端位于关节囊内的颈部，呈水平状骨折，骨折段向内侧成角移位，断端无接触	颏部，唇部	左侧髁突颈部骨折，	左condyle	1	2	2	18	2	1	1	2	2	2	1	2	2	1	2	2	2	2	2	1	2	1	2	2	左侧髁突颈部骨折	4
##									2001.6.11	2001.6.21	10	公务员	government staff	2	4	2001.4.26	2001.6.14	49	car交通事故	2cm,咬合紊乱，开口偏右，左侧关节区压痛，左侧后牙早接触，前牙开合，左上67缺失，左侧髁突骨折断端升支前下方移位		左侧髁突颈部骨折，	左condyle	1	2	1	32	2	2	2	2	2	2	1	2	2	1	2	2	2	2	2	1	2	1	2	2	左侧髁突颈部骨折	4
##									2006.2.28	2006.3.9	9	学生	student	2	6	2006.2.25	2006.3.02	5	fall ground摔倒fall	2.5cm，咬合紊乱，功能障碍，双侧关节区压痛，左侧髁突骨折关节囊撕裂，骨折片前下移位，关节盘一并前移，切开关节下腔见到骨折面，不知是否囊内骨折，或至少是髁颈上部骨折，郁闷	颏部	左侧髁突基底部以下骨折，	左condyle	1	2	1	21	2	1	1	2	2	2	1	2	2	1	2	2	2	2	2	1	2	1	2	2	左侧髁突基底部以下骨折	3
##									2008.6.30	2008.7.9	9	农民	peasant	2	6	2008.6.21	2008.7.3	12	bike从自行车上摔下bike	2.5cm，咬合紊乱，功能障碍，左侧耳前区压痛，左侧髁突高位骨折片位于颈部前下方，摘除骨折片		左侧髁突高位骨折，	左condyle	1	2	2	61	2	2	2	2	2	2	1	2	2	1	2	2	2	2	2	1	2	1	2	2	左侧髁突高位骨折	0脱出关节窝
##									2001.5.15	2001.5.30	15	工人	worker	2	2	2001.5.8	2001.5.22	14	assault左面部外伤	2.5cm,咬合紊乱，功能障碍，左耳前区压痛，双侧髁突动度减弱，后牙早接触，右上1左上1缺失		左侧髁突基底部骨折，	左condyle	1	2	2	65	2	2	2	2	1	2	2	2	2	1	2	2	2	2	2	1	2	1	2	2	左侧髁突基底部骨折	1
##									2005.10.8	2005.10.18	10	无业	unemployed	2	5	2005.9.30	2005.10.11	11	fall ground摔倒fall	0.5cm，功能障碍，左侧关节区压痛，有弹响，左髁突高位骨折，断端内下移位	颏部	左侧髁突囊内高位嵴骨折，	左condyle	1	2	2	18	2	1	1	2	1	2	2	2	2	1	2	2	2	2	2	1	2	1	2	2	左侧髁突囊内高位嵴骨折	0内嵴骨折，脱出关节窝
##									2006.11.8	2006.11.23	15	编辑	company staff	2	1	2006.11.6	2006.11.14	8	other外伤	4cm，功能障碍，左侧关节区压痛，左髁突高位骨折断端重叠移位	右下嘴角撕裂	左髁突高位骨折，	左condyle	1	2	1	42	2	1	1	2	1	2	2	2	2	1	2	2	2	2	2	1	2	1	2	2	左髁突高位骨折	0重叠移位
##									2005.3.28	2005.4.8	11	农民	peasant	2	4	2005.1.27	2005.3.31	63	fall high两米高处摔下fall high	3cm，功能障碍，左关节区压痛，左髁突颈部骨折断端扭转向内下移位，形成错位重叠，且有骨痂形成，应该在关节窝内	外院颌间结扎牵引，咀嚼痛	左侧髁突颈部骨折，	左condyle	1	2	1	21	1	2	1	1	1	2	2	2	2	1	2	2	2	2	2	1	2	1	2	2	左侧髁突颈部骨折	3
##									2000.9.19	2000.9.30	11	职员	company staff	2	2	2000.8.22	2000.9.25	34	sport打篮球时摔伤	2cm,咬合紊乱，功能障碍，左侧关节区压痛，后牙早接触，右下1二度松动，左侧髁突高位骨折片前内下方移位	下颌	左侧髁突囊内高位骨折，	左condyle	1	2	2	35	2	1	1	1	2	2	2	2	2	1	2	2	2	2	2	1	2	1	2	2	左侧髁突囊内高位骨折	0前内下方移位
##									2007.1.16	2007.1.26	10	无业	unemployed	2	2	2007.1.9	2007.1.19	10	fall ground不慎摔倒fall	2cm，咬合紊乱，功能障碍，左关节区压痛，开口型偏左	颏部	左侧髁突粉碎性骨折，	左condyle	1	2	2	52	2	1	1	2	2	1	2	2	2	1	2	2	2	2	2	1	2	1	2	2	左侧髁突粉碎性骨折	5
##									2002.11.11	2002.11.21	10	工人	worker	2	4	2002.11.7	2002.11.14	7	fall ground走路时晕倒	2cm，咬合紊乱，功能障碍，后牙开合，右下7松动，左髁颈骨折明显向前下内移位，位于关节窝内	颏下正中	左侧髁突颈部骨折，	左condyle	1	2	1	44	2	1	1	2	2	1	2	2	2	1	2	2	2	2	2	1	2	2	1	2	左侧髁突颈部骨折	3
##									2001.1.11	2001.1.20	9	工人	worker	2	6	2000.1.1	2001.1.15	14	assault暴力击打	2cm,功能障碍，左上123右上123缺失，左耳屏前压痛		左髁突基底部骨折，	左condyle	1	2	1	53	2	2	2	2	1	2	2	2	2	1	2	2	2	2	2	1	2	1	2	2	左髁突基底部骨折	2
##									2004.12.23	2005.1.4	12	农民	peasant	2	3	2004.12.15	2004.12.27	12	bike骑车时摔倒	2cm，咬合紊乱，功能障碍，左上1冠折，左侧关节区轻微压痛，左侧髁颈部骨折髁头位于关节囊内侧	颏部，上唇	左髁突颈部骨折，	左condyle	1	2	2	32	1	1	1	2	1	2	2	2	2	1	2	2	2	2	2	1	2	1	2	2	左髁突颈部骨折	1
##									2000.6.13	2000.6.27	14	儿童	child	2	1	2000.6.12	2000.6.19	7	car车祸从车上摔下	开口受限，前牙开合，双侧关节区压痛，左上1右上1冠折，左侧髁突顶端内嵴骨折，骨断端向内下方移位	颏部，额部，面部	左侧髁突囊内高位脱帽骨折，	左condyle	1	2	2	9	1	1	1	2	1	2	2	2	2	1	2	2	2	2	2	1	2	1	2	2	左侧髁突囊内高位脱帽骨折	0脱帽骨折，下内移位
##									2003.12.22	2003.12.31	9	学生	student	1	1	2003.12.22	2003.12.25	3	bike骑车时摔倒	2.3cm，咬合紊乱，功能障碍，左侧关节区压痛，左侧后牙早接触，右侧后牙及前牙区开合，左下23牙折，右上2松动，左侧髁突骨折应该重叠移位在关节窝内	颏部	左侧髁突颈部骨折，(靠基底部)	左condyle	1	2	1	16	2	1	1	1	1	2	2	2	2	1	2	2	2	2	2	1	2	1	2	2	左侧髁突颈部骨折(靠基底部)	2
##									2002.3.1	2002.3.12	11	职员	company staff	2	3	2001.3.7	2002.3.7	365	fall ground饮酒后摔倒致右面部外伤	2.5cm，咬合紊乱，功能障碍，左下245脱落，左下6残根，开口偏左，左侧关节区略塌陷，动度较右侧差，左侧髁突颈部陈旧性骨折，断端内下移位，错位愈合，呈T型，脱位于关节结节下方	当地颌间栓结	左侧髁突颈部陈旧性骨折，	左condyle	1	2	2	45	2	2	2	1	2	1	2	2	2	1	2	2	2	2	2	1	2	1	2	2	左侧髁突颈部陈旧性骨折	4
##									2001.9.12	2001.9.25	13	干部	government staff	2	2	2001.9.11	2001.9.17	6	bike骑自行车摔倒	1cm,功能障碍，左侧耳前区压痛，左下3冠折	颏部	左侧髁突颈部伴粉碎性骨折，	左condyle	1	2	1	31	2	1	1	1	2	2	2	2	2	1	2	2	2	2	2	1	2	1	2	2	左侧髁突颈部伴粉碎性骨折	4
##									2009.5.18	2009.5.28	10	学生	student	2	1	2009.5.11	2009.5.21	10	fall ground摔倒fall	2.5cm，左侧关节区压痛、功能障碍，开口型及咬合关系正常，左侧髁突颈部骨折位于前内侧，16mm长螺钉固定，应该在关节窝内	颏下部撕裂在当地清创缝合	左侧髁突颈部上份骨折，	左condyle	1	2	1	17	2	1	1	2	2	1	2	2	2	1	2	2	2	2	2	1	2	1	2	2	左侧髁突颈部上份骨折	3
##									2004.2.20	2004.3.1	10	农民	peasant	2	4	2004.2.5	2004.2.25	20	assault颏部碰到桌面	1.5cm，功能障碍，左关节区压痛，左下5缺失，右下12一度松动，左侧髁突高位骨折片前内下移位	颏部	左侧髁突高位骨折，	左condyle	1	2	1	41	2	1	1	1	2	1	2	2	2	1	2	2	2	2	2	1	2	1	2	2	左侧髁突高位骨折	0前下内移位
##									2006.2.15	2006.2.27	12	农民工	migrant workers	2	4	2006.2.9	2006.2.20	11	fall groundCO中毒摔伤fall	1.5cm，功能障碍，左侧关节区压痛，	颏部，面部	左侧髁突囊内高位嵴纵形骨折，	左condyle	1	2	1	36	1	1	1	2	2	1	2	2	2	1	2	2	2	2	2	1	2	1	2	2	左侧髁突囊内高位嵴纵形骨折	0内嵴纵形骨折，前下移位
##									2003.9.28	2003.10.8	10	儿童	child	2	7	2003.9.21	2003.9.30	9	motor从摩托车上摔下	2cm，功能障碍，开口左偏，左侧关节区轻度压痛，左侧髁突矢状骨折前内移位	颏部，颞部	左侧髁突高位矢状骨折，	左condyle	1	2	1	5	1	1	1	2	2	2	2	2	2	1	2	2	2	2	2	1	2	1	2	2	左侧髁突高位矢状骨折	0矢状骨折，前内移位
##									2008.5.29	2008.6.12	14	农民	peasant	2	4	2008.5.22	2008.6.3	12	motor骑摩托motor车撞车	1.5cm，咬合紊乱，功能障碍，左关节区压痛	颏部，右额部	左侧髁突粉碎性骨折，	左condyle	1	2	1	49	1	1	1	2	2	2	2	2	2	1	2	2	2	2	2	1	2	1	2	2	左侧髁突粉碎性骨折	5
##									2008.8.15	2008.9.12	28	农民	peasant	2	6	2008.7.19	2008.8.19	31	car车祸car	1cm,咬合紊乱，左关节区压痛，开口偏左，左侧髁突颈部斜形骨折，前内侧移位	面部广泛性挫伤	左侧髁突颈部斜形骨折，	左condyle	1	2	1	70	1	1	1	2	2	2	2	2	2	1	2	2	2	2	2	1	2	1	2	2	左侧髁突颈部斜形骨折	2
##									2004.6.7	2004.6.17	10	学生	student	2	3	2004.3.31	2004.6.11	11	fall ground不慎摔伤	1.5cm，功能障碍，左侧关节区压痛，活动度减弱，左侧髁突高位骨折片前内下移位，位于关节上腔内	颏部	左侧髁突高位骨折，	左condyle	1	2	1	13	2	1	1	2	2	2	2	2	2	1	2	2	2	2	2	1	2	1	2	2	左侧髁突高位骨折	0前内下移位
##									2008.12.8	2008.12.18	10	学生	student	2	3	2008.11.26	2008.12.10	14	assault被广告牌砸倒颏部着地assault	开口受限，功能障碍，耳前区压痛，骨折片向前下移位	颏部	左侧髁突高位矢状骨折，	左condyle	1	2	2	18	2	1	1	2	2	2	2	2	2	1	2	2	2	2	2	1	2	1	2	2	左侧髁突高位矢状骨折	0矢状骨折，脱出关节窝
##									2005.4.12	2005.4.22	10	学生	student	2	3	2005.4.6	2005.4.15	9	bike骑车时摔倒bike	开口中度受限，咬合紊乱，功能障碍，左侧耳前区压痛，活动度减弱，下颌左偏2mm，左侧髁突呈矢状骨折，骨折片前下方内弯移位至关节结节前下方，脱出关节窝	颏部	左侧髁突骨折，囊内高位嵴（高位矢状）骨折，	左condyle	1	2	2	12	2	1	1	2	2	2	2	2	2	1	2	2	2	2	2	1	2	1	2	2	左侧髁突骨折囊内高位嵴（高位矢状）骨折	0矢状骨折，脱出关节窝
##									2002.9.21	2002.9.27	7	婴儿	child	2	4	2002.9.19	2002.9.25	6	bike骑车摔倒	1cm,咬合紊乱，功能障碍，中线左偏0.5cm，前牙早接触，后牙开合，左耳前区压痛	颏部	左侧髁突基底部骨折，	左condyle	1	2	1	3	2	1	1	2	2	2	2	2	2	1	2	2	2	2	2	1	2	1	2	2	左侧髁突基底部骨折	1
##									2006.9.4	2006.9.11	7	网络技员	worker	2	1	2006.8.21	2006.9.7	17	motor骑摩托motor车摔伤	2cm，咬合紊乱，功能障碍，左侧关节区压痛，动度减弱，左侧后牙早接触，开口时中线左偏，左髁突基底部骨折向内侧旋转移位（应该是成角移位，断端相连），应该在关节窝内	颏部	左侧髁突基底部骨折，	左condyle	1	2	1	22	2	1	1	2	2	2	2	2	2	1	2	2	2	2	2	1	2	1	2	2	左侧髁突基底部骨折	2
##									2006.2.17	2006.3.2	13	学生	student	2	1	2006.2.13	2006.2.22	9	other外伤	1cm,功能障碍，左关节去压痛，左髁突内嵴骨折片前内下移位，关节囊外侧已破裂	颏部	左侧髁突嵴囊内高位嵴骨折，	左condyle	1	2	1	19	2	1	1	2	2	2	2	2	2	1	2	2	2	2	2	1	2	1	2	2	左侧髁突嵴囊内高位嵴骨折	0内嵴骨折，前内下移位
##									2001.1.21	2001.1.31	10	儿童	child	2	3	2001.1.17	2001.1.22	5	bike骑自行车摔伤	2cm,功能障碍，张口偏左，左侧无关节动度，左侧髁突颈部骨折片向前内上移位	颏部	左侧髁突颈部骨折，	左condyle	1	2	2	12	2	1	1	2	2	2	2	2	2	1	2	2	2	2	2	1	2	1	2	2	左侧髁突颈部骨折	4
##									2008.10.15	2008.11.4	20	营业员	company staff	2	7	2008.9.28	2008.10.28	30	fall ground不慎摔伤fall	2.5cm，咬合紊乱，功能障碍，关节弹响，左耳屏前压痛，左侧髁突骨折内侧旋转移位，应该在关节窝内	颏部	左侧髁突颈部骨折，	左condyle	1	2	2	20	2	1	1	2	2	2	2	2	2	1	2	2	2	2	2	1	2	1	2	2	左侧髁突颈部骨折	2
##									2004.4.12	2004.4.22	10	学生	student	2	5	2004.4.9	2004.4.15	6	fall ground奔跑时摔倒	3.7cm，左耳前区压痛，无活动度，左侧髁突高位纵形骨折，外嵴完整，内侧部分骨折后移位于乙状切迹前内方，关节盘前内侧移位	颏部	左侧髁突囊内高位嵴高位矢状骨折，	左condyle	1	2	1	9	2	1	1	2	2	2	2	2	2	1	2	2	2	2	2	1	2	1	2	2	左侧髁突囊内高位嵴高位矢状骨折	0矢状骨折，脱出关节窝
##									2007.1.17	2007.1.31	14	学生	student	2	3	2007.1.10	2007.1.24	14	car车祸伤car	开口受限，咬合紊乱，左侧髁突矢状骨折，内侧骨折片前内移位	颏部	左侧髁突囊内高位矢状骨折，	左condyle	1	2	2	13	2	1	1	2	2	2	2	2	2	1	2	2	2	2	2	1	2	1	2	2	左侧髁突囊内高位矢状骨折	0矢状骨折，前内移位
##									2007.2.23	2007.3.5	10	学生	student	2	4	2007.2.22	2007.2.26	4	car车祸伤car	张口受限，咬合紊乱	颏部	左侧髁状突颈部骨折，	左condyle	1	2	1	16	2	1	1	2	2	2	2	2	2	1	2	2	2	2	2	1	2	1	2	2	左侧髁状突颈部骨折	4
##									2007.6.12	2007.6.27	15	无业	unemployed	2	7	2007.6.10	2007.6.19	9	bike骑自行车碰撞bike	0.5cm，功能障碍，左关节区压痛，左侧关节区髁明显触及乙状切迹区有活动断层骨折块，左上5纵折，左侧髁高位骨折撕脱性移位于前内下部	颏部	左髁突高位骨折，	左condyle	1	2	2	17	2	1	1	2	2	2	2	2	2	1	2	2	2	2	2	1	2	1	2	2	左髁突高位骨折	0外嵴斜形骨折，脱出关节窝
##									2007.6.18	2007.6.25	7	学生儿童	student	2	1	2007.6.11	2007.6.20	9	bike骑自行车跌倒bike	2cm，功能障碍，左关节区压痛，左侧髁突颈部有一裂缝，轻度内侧移位，应该为青枝骨折	颏部	左髁突颈部骨折，	左condyle	1	2	1	7	2	1	1	2	2	2	2	2	2	1	2	2	2	2	2	1	2	1	2	2	左髁突颈部骨折	2
##									2007.10.29	2007.11.3	5	煤矿主	economic active	2	1	2007.10.22	2007.11.1	10	fall ground行走时晕倒fall	3cm,功能障碍，左侧关节区压痛，开口左偏，左侧髁突骨折，游离骨片内后移位，骨折位于髁突前缘，分两块，升支高度降低	颏部	左髁突囊内高位骨折，	左condyle	1	2	1	56	2	1	1	2	2	2	2	2	2	1	2	2	2	2	2	1	2	1	2	2	左髁突囊内高位骨折	0游离内后移位
##									2002.5.17	2002.5.30	13	无业	unemployed	2	2	2002.5.14	2002.5.22	8	fall ground摔伤	2.1cm，咬合紊乱，开口左偏，左关节压痛，左侧髁突动度消失，前牙开合，右侧后牙开合，左侧后牙早接触，左侧髁突近乙状切迹处骨折向前内侧成角移位，应该脱出关节窝	颏部，当地医院牙弓栓结	左侧髁状突基底部骨折，	左condyle	1	2	1	16	2	1	1	2	2	2	2	2	2	1	2	2	2	2	2	1	2	1	2	2	左侧髁状突基底部骨折	4
##									2006.5.10	2006.5.24	14	无业	unemployed	2	6	2006.4.29	2006.5.16	17	fall ground走路摔伤fall	1cm，功能障碍，左耳前区压痛，左侧髁突高位纵形骨折前下内移位	颏部，舌部	左侧髁突囊内高位嵴纵形完全骨折，	左condyle	1	2	1	22	2	1	1	2	2	2	2	2	2	1	2	2	2	2	2	1	2	1	2	2	左侧髁突囊内高位嵴纵形完全骨折	0纵形骨折，前下内移位
##									2000.6.23	2000.7.18	25	学生	student	2	6	2000.6.24	2000.7.10	16	motor被摩托车撞倒	1.5cm,咬合紊乱，功能障碍，左侧关节区压痛，左侧髁突顶部内侧骨折，骨折片向前下内移位	颏部，下唇	左侧髁突囊内高位侧斜形骨折，	左condyle	1	2	2	12	2	1	1	2	2	2	2	2	2	1	2	2	2	2	2	1	2	1	2	2	左侧髁突囊内高位侧斜形骨折	0斜形骨折，前下内移位
##									2007.9.21	2007.9.29	8	儿童	child	2	6	2007.9.15	2007.9.25	10	fall high高台上摔倒fall high	1.5cm，咬合紊乱，功能障碍，左关节区压痛，活动度减弱，前牙深覆合，右后牙开合，左侧髁突基底部骨折断裂，升支变短，应该在关节窝内	颏部，右颌下	左侧髁突基底部骨折，	左condyle	1	2	1	5	2	1	1	2	2	2	2	2	2	1	2	2	2	2	2	1	2	1	2	2	左侧髁突基底部骨折	3
##									2009.10.28	2009.11.3	6	学生	student	1	7	2009.10.25	未行手术	3	fall ground洗澡时不慎摔倒fall	咬合紊乱，左耳前区压痛	颏部伤口3cm	左侧髁突骨折，颈部骨折，无移位	左condyle	1	2	1	20	2	1	1	2	2	2	2	2	2	1	2	2	2	2	2	1	2	1	2	2	左侧髁突骨折颈部骨折无移位	1
##									2009.3.31	2009.4.10	10	管理	economic active	1	6	2009.3.28	2009.4.3	6	fall ground不慎摔倒fall	2.5cm，功能障碍，左耳前区压痛，左侧髁突高位骨折片游离移位至升支内侧，分离并摘除	颏部外伤	左侧髁突高位骨折，	左condyle	1	2	1	39	2	1	1	2	2	2	2	2	2	1	2	2	2	2	2	1	2	1	2	2	左侧髁突高位骨折	0脱出关节窝
##									2009.10.26	2009.11.5	10	无业	unemployed	2	7	2009.10.11	2009.10.30	19	motormotor骑摩托motor车被大车拉倒	2cm，咬合紊乱，左关节区压痛，开口偏左，左髁突矢状面骨折，骨折片游离位于乙状切迹内侧，脱出关节窝，摘除，关节盘复位	下颌颏部可见长约1cm的瘢痕	左侧髁突囊内高位（内嵴）骨折，	左condyle	1	2	2	23	2	1	1	2	2	2	2	2	2	1	2	2	2	2	2	1	2	1	2	2	左侧髁突囊内高位（内嵴）骨折	0内嵴骨折，脱出关节窝
##									2001.7.28	2001.8.7	10	学生	student	2	3	2001.7.25	2001.8.1	7	fall high高处摔下	0.5cm,咬合紊乱，功能障碍，右侧开合，左关节区压痛明显，开口偏左侧，左侧髁突骨折断端游离于前内下方	右颏下	左侧髁突颈部骨折，	左condyle	1	2	1	17	2	1	1	2	2	2	2	2	2	1	2	2	2	2	2	1	2	1	2	2	左侧髁突颈部骨折	4
##									2008.10.30	2008.11.11	12	工人	worker	2	3	2008.10.29	2008.11.4	6	other外伤		面部外伤清创缝合	左侧髁突高位骨折，	左condyle	1	2	1	24	1	2	1	2	2	2	2	2	2	1	2	2	2	2	2	1	2	1	2	2	左侧髁突高位骨折	0
##									2002.4.22	2002.5.3	11	学生	student	2	7	2002.4.14	2002.4.24	10	car坐车时受伤	1.2cm，开口左偏，左侧髁突颈部骨折完全断离，应该脱出关节窝，固定，另有一小骨折块呈粉碎性，清除	前额	左侧髁状突基底部骨折，（骨折，线位于乙状切迹）断端向内弯曲移位呈-75°，断端连接，脱出关节窝	左condyle	1	2	1	17	1	2	1	2	2	2	2	2	2	1	2	2	2	2	2	1	2	1	2	2	左侧髁状突基底部骨折（骨折线位于乙状切迹）断端向内弯曲移位呈-75°，断端连接，脱出关节窝	4
##									2009.4.7	2009.4.15	8	无业	unemployed	1	7	2009.4.5	2009.4.10	5	motor骑摩托motor车摔倒	1cm，咬合紊乱，功能障碍，开口偏左，左侧关节压痛，左侧髁突颈部骨折，断端轻度脱位，双侧下8阻生	右侧面部多处软组织伤	左侧髁突颈部骨折，	左condyle	1	2	1	23	1	2	1	2	2	2	2	2	2	1	2	2	2	2	2	1	2	1	2	2	左侧髁突颈部骨折	4
##									2001.2.27	2001.3.13	14	农民	peasant	2	5	2001.2.12	2001.3.5	21	car交通意外伤	3cm,咬合紊乱，功能障碍，左侧口角微向左侧歪斜（面神经受损）	左侧口角微向左侧歪斜（面神经受损）	左侧髁突颈部骨折，	左condyle	1	2	1	24	1	2	1	2	2	2	2	2	2	1	2	2	2	2	2	1	2	2	1	2	左侧髁突颈部骨折	1
##		110	70					103231	2006.4.26	2006.5.6	10	农民	peasant	2	2	2006.4.25	2006.4.30	5	motor骑摩托车撞伤	左颧部凹陷、下颌左偏、不能张闭口	左面部肿胀、左眶周淤血	左侧髁突骨折	左condyle	1	2	1	23	1	2	1	2	2	2	2	2	2	1	2	2	2	2	2	1	2	2	1	2	左侧髁突骨折（左侧髁突前外脱位、右侧髁突前外脱位，）	4
##									2006.1.15	2006.1.19	4	无业	unemployed	2	2	2006.1.17	2006.1.19	12	motor被摩托motor车撞伤	1.5cm，咬合紊乱，功能障碍，左关节区压痛，右侧牙略呈开合，左侧牙略呈反合，应该是左侧髁突囊内骨折，碎片小		左侧髁突高位囊内骨折，	左condyle	1	2	1	50	2	2	2	2	2	2	2	2	2	1	2	2	2	2	2	1	2	2	1	2	左侧髁突高位囊内骨折	0
##									2008.9.17	2008.10.4	17	农民	peasant	2	5	2008.9.12	2008.9.23	11	fall ground不慎跌伤fall	1.5cm，功能障碍，左耳前区压痛 ，左髁突颈部以上粉碎性骨折摘除，关节成形		左侧髁突粉碎性骨折，	左condyle	1	2	1	57	2	2	2	2	2	2	2	2	2	1	2	2	2	2	2	1	2	1	2	2	左侧髁突粉碎性骨折	5
##									2001.9.18	2001.9.27	9	工人	worker	2	6	2001.9.8	2001.9.21	13	motor骑摩托车摔倒	2.5cm，功能障碍，左侧关节区压痛，弹响，左侧髁突骨折片升支前内侧脱出关节窝		左侧髁突高位骨折，	左condyle	1	2	1	42	2	2	2	2	2	2	2	2	2	1	2	2	2	2	2	1	2	1	2	2	左侧髁突高位骨折	0脱出关节窝
##		110	75			1	n	CT189605	2004.3.15	2004.3.25	10	个体	economic active	2	6	2004.3.13	2004.3.17	4	other 外伤	开口2.5cm，		左侧髁突基底部骨折	左condyle	1	2	1	28	2	2	2	2	2	2	2	2	2	1	2	2	2	2	2	1	2	1	2	2	左侧髁突基底部骨折
##									2001.2.26	2001.3.12	14	律师	other	2	3	2001.2.7	2001.3.2	23	car车祸	0.5cm,咬合紊乱，左耳前区压痛		左侧髁突颈部骨折，	左condyle	1	2	1	30	2	2	2	2	2	2	2	2	2	1	2	2	2	2	2	1	2	1	2	2	左侧髁突颈部骨折	1
##									2006.8.17	2006.8.28	11	农民	peasant	2	4	2006.8.10	2006.8.21	11	other外伤后击碎伤other	2cm，咬合紊乱，功能障碍，左关节区压痛，活动减弱，左（确定）侧髁突颈部骨折重叠错位，应该在关节窝内		左侧髁突颈部骨折，	左condyle	1	2	1	47	2	2	2	2	2	2	2	2	2	1	2	2	2	2	2	1	2	1	2	2	左侧髁突颈部骨折	3
##									2008.7.18	2008.8.4	17	学生	student	2	5	2008.7.4	2008.7.23	19	car车祸car	1.5cm，咬合紊乱，功能障碍，骨折块前内移位，关节盘向前移位		左侧髁突颈部骨折，	左condyle	1	2	1	17	2	2	2	2	2	2	2	2	2	1	2	2	2	2	2	1	2	1	2	2	左侧髁突颈部骨折	3
##									2002.1.10			学生	student	2	3	2001.12.26	2002.1.15	20	car车撞伤	1.5cm,咬合紊乱，前牙开合，后牙早接触，双侧耳前区凹陷，轻压痛，功能障碍，左侧髁突基底部骨折断端错位，应该脱出关节窝		左侧髁突颈部骨折，	左condyle	1	2	1	25	2	2	2	2	2	2	2	2	2	1	2	2	2	2	2	1	2	1	2	2	左侧髁突颈部骨折	4
##									2002.11.18	2002.11.28	10	无业	unemployed	2	6	2002.11.16	2002.11.20	4	fall high 1米高处摔下	2cm，开口左偏，左关节区压痛，左髁颈部骨折断端向前内方移位，脱出关节窝位于翼外肌的深面呈游离状，关节囊内侧撕脱		左侧髁突颈部骨折，	左condyle	1	2	1	5	2	2	2	2	2	2	2	2	2	1	2	2	2	2	2	1	2	1	2	2	左侧髁突颈部骨折	4
##									2003.10.17	2003.10.29	12	工人	worker	1	3	2003.10.15	2003.10.21	6	assault机械伤	1.5cm，功能障碍，左关节区压痛，动度减弱，前牙开合，后牙早接触，左侧髁突颈部骨折片前下内明显移位		左侧髁突颈部骨折，	左condyle	1	2	1	47	2	2	2	2	2	2	2	2	2	1	2	2	2	2	2	1	2	1	2	2	左侧髁突颈部骨折	4
##									2008.1.8	2008.1.17	9	工人	worker	2	1	2007.11.19	2008.1.10	62	fall ground晕倒fall	2cm，颏部当地医院清创缝合，咬合紊乱，功能障碍，开口左偏，右侧开合，双侧关节区压痛，左髁突动度小，右侧髁突高位骨折内侧移位		左髁突高位陈旧性骨折，	左condyle	1	2	1	54	2	2	2	2	2	2	2	2	2	1	2	2	2	2	2	1	2	1	2	2	左髁突高位陈旧性骨折	0内侧移位
##									2007.10.26	2007.11.8	13	建筑工人	worker	1	6	2007.10.13	2007.10.31	18	car车撞伤car	2cm，咬合紊乱，功能障碍，下颌向右下旋转，左关节区压痛，触及髁突膨隆，开口右偏，左髁突头外1/3处矢状骨折，骨折段向前内下移位，伴软组织肿胀		左髁突高位外1/3矢状骨折，	左condyle	1	2	1	37	2	2	2	2	2	2	2	2	2	1	2	2	2	2	2	1	2	1	2	2	左髁突高位外1/3矢状骨折	0外嵴1/3矢状骨折，前内下移位
##									2009.6.28	2009.7.8	10	无业	unemployed	2	3	2009.6.24	2009.7.1	7	fall high从高处跌下fall high	2.5cm，开合、咬合紊乱，功能障碍，左侧关节脱位，断头位于髁突颈部内前方，位置深在，关节囊已破碎，长螺钉固定前将髁突游离	当地医院清创缝合（下唇下缘及颏部）	左侧髁突囊内高位骨折，下颌骨颏部及正中颏部联合骨折，	左condyle，sym	2	2	1	50	2	1	1	2	1	1	2	1	2	1	1	2	2	2	2	2	1	1	2	2	左侧髁突囊内高位骨折	0内前方移位
##									2003.5.29	2003.7.1	32	工人	worker	2	2	2003.4.29	2003.6.10	42	car车祸	2.5cm，咬合紊乱，功能障碍，双侧关节区压痛，左侧髁颈部完全骨折，断端错位明显，髁头游离位于关节囊内侧，应该在关节窝内	颏部，上唇正中，右眼球摘除	左侧髁突颈部骨折，下颌骨正中颏部骨折	左condyle，sym	2	2	1	23	1	1	1	2	2	2	2	1	2	1	1	2	2	2	2	2	1	2	2	1	左侧髁突颈部骨折	3
##									2004.10.15	2004.11.1	17	个体户	economic active	2	4	2004.9.16	2004.10.20	34	car车祸	0.5cm,咬合紊乱，功能障碍，左上1右上1左下2缺失，开合，双侧髁突脱位，左侧髁突内嵴骨折片前下内移位，右侧髁突位于关节结节前外侧，周围纤维组织增生明显	全身多处软组织挫裂伤，面下1/3数条瘢痕	左侧髁突囊内高位嵴骨折，下颌颏部骨折(已错位固定)	左condyle，sym	2	2	2	50	2	1	1	1	1	2	2	1	2	1	1	2	2	2	2	2	1	1	2	2	左侧髁突囊内高位嵴骨折	0内嵴骨折，脱出关节窝
##									2001.10.19	2001.11.5	17	农民	peasant	2	4	2001.10.18	2001.10.31	13	fall high从电线杆上摔下	2cm，咬合紊乱，功能障碍，双侧关节区压痛，右上1234567缺失，右下123左下12松动，左髁突高位骨折，断端前下移位并有碎骨片	右颏下区，面部多处外伤,,右眼呈熊猫眼,眼睑结膜淤血,面下3/1肿胀	左侧髁突囊内高位骨折，下颌颏部粉碎性骨折	左condyle，sym	2	2	1	34	1	1	1	1	1	2	1	2	2	1	1	2	2	2	2	2	1	1	2	2	左侧髁突囊内高位骨折	0前下移位
##									2006.6.22	2006.7.4	12	农民	peasant	2	4	2006.5.4	2006.6.27	54	car车祸伤car	0.1cm,功能障碍，右上14缺失，左侧髁突高位骨折断端前内下移位，拉力螺钉固定		左髁突囊内高位骨折，下颌正中颏部联合骨折	左condyle，sym	2	2	1	44	2	2	2	2	1	2	1	2	2	1	1	2	2	2	2	2	1	2	1	2	左髁突囊内高位骨折	0前内下移位
##									2007.10.15	2007.10.26	11	无业	unemployed	2	6	2007.10.13	2007.10.22	9	motor摩托motor车摔伤	2cm，咬合紊乱，功能障碍，左侧髁突内侧嵴断裂，骨折片前内下移位，关节囊内侧穿破	颏部，右颧面部，右口角	左侧髁突囊内高位嵴骨折，	左condyle，sym	2	2	1	36	1	1	1	2	1	1	1	2	2	1	1	2	2	2	2	2	1	1	2	2	左侧髁突囊内高位嵴骨折	0内嵴骨折，前内下移位
##									2006.7.3	2006.7.17	14	无业	unemployed	2	1	2006.6.26	2006.7.7	11	car车祸car	2cm，咬合紊乱，功能障碍，左关节区明显压痛，左侧髁突骨折脱出了关节窝	颏部，下唇，上腭撕裂伤缝合	左侧髁突高位骨折，下颌骨正中颏部颏部骨折	左condyle，sym	2	2	1	24	1	1	1	1	1	2	2	2	2	1	1	2	2	2	2	2	1	2	2	1	左侧髁突高位骨折	0脱出关节窝
##									2008.11.3	2008.11.14	8	工人	worker	2	3	2008.8.6	2008.11.6	90	motor摩托motor车伤	3cm，咬合紊乱，功能障碍，左关节区压痛，左侧髁突陈旧性粉碎性骨折	外院髁突骨折钛板固定	左侧髁突粉碎性陈旧性骨折，下颌骨颏部骨折	左condyle，sym	2	2	1	44	2	2	2	1	1	2	2	2	2	1	1	2	2	2	2	2	1	1	2	2	左侧髁突粉碎性陈旧性骨折	5
##									2004.6.17	2007.6.25	8	无业	unemployed	2	1	2004.5.17	2004.6.21	35	car车祸伤	开口困难，咬合紊乱，功能障碍，右上12左上2缺失，开口右偏，双侧关节区动度减弱，左髁突内侧发现两块骨折碎片，关节结节外侧一骨折碎片	面部外伤清创缝合	左侧髁突陈旧性粉碎性骨折，下颌颏部骨折	左condyle，sym	2	2	1	26	1	2	1	2	1	2	2	2	2	1	1	2	2	2	2	2	1	1	2	2	左侧髁突陈旧性粉碎性骨折	5
##									2002.10.28	2002.11.7	10	无业	unemployed	2	6	2002.9.28	2002.10.31	33	motor骑摩托车跌伤	咬合紊乱，功能障碍，左侧关节区压痛，咬合不上，右上1缺失，左上1冠折，右上2残根，左侧髁突颈部骨折片向内前方移位，错位愈合	左侧面部，下颌部	左侧髁突颈部骨折，下颌骨正中颏部骨折	左condyle，sym	2	2	2	26	1	1	1	2	1	2	2	2	2	1	1	2	2	2	2	2	1	1	2	2	左侧髁突颈部骨折	1
##									2001.7.26	2001.9.11	16	儿童	child	2	3	2001.8.22	2001.8.31	9	car被汽车撞倒	3.5cm，咬合紊乱，面神经损伤，左右鼻唇沟消失，口角歪斜，右上I/II/III左上III右下I左下I/II缺失，左侧髁突骨折片脱出关节窝	颏部颊部，面神经损伤，左右鼻唇沟消失，口角歪斜	左侧髁突高位囊内骨折，下颌正中颏部骨折	左condyle，sym	2	2	2	5	1	1	1	1	1	2	2	2	2	1	1	2	2	2	2	2	1	2	1	2	左侧髁突高位囊内骨折	0脱出关节窝
##									2006.7.19	2006.7.31	12	工人	worker	2	4	2006.6.29	2006.7.21	22	bike骑车摔倒bike	2.5cm,咬合紊乱，左侧髁突高位骨折，内侧骨折片游离前下内移位	颏下	左侧髁突高位骨折，下颌骨正中颏部联合骨折	左condyle，sym	2	2	2	20	2	1	1	1	1	1	2	2	2	1	1	2	2	2	2	2	1	1	2	2	左侧髁突高位骨折	0前下内移位
##									2003.11.10	2003.11.22	12	农民	peasant	2	3	2003.8.27	2003.11.13	78	assault拳击致颌面伤	1cm，功能障碍，左下12缺失，关节动度减弱，开口弹响，左侧髁突颈部粉碎性骨折，关节盘前下内移位		左侧髁突颈部陈旧性粉碎性骨折，下颌正中颏部骨折	左condyle，sym	2	2	1	33	2	2	2	1	2	2	2	2	2	1	1	2	2	2	2	2	1	1	2	2	左侧髁突颈部陈旧性粉碎性骨折	5
##									2007.4.6	2007.4.18	12	无业	unemployed	2	7	2007.4.1	2007.4.10	9	assault被铁棍击伤assault	1cm，咬合紊乱，功能障碍，右侧关节无动度，压痛，左侧无压痛，动度正常，前牙开合，左髁突颈部骨折错位，应该在关节窝内	颏部，下唇，右侧鼻翼外侧	左侧髁突颈部骨折，下颌颏部骨折	左condyle，sym	2	2	1	56	1	1	1	2	2	2	2	2	2	1	1	2	2	2	2	2	1	1	2	2	左侧髁突颈部骨折	3
##									2007.10.20	2007.11.1	12	无业	unemployed	2	2	2007.10.16	2007.10.24	8	bike骑车时摔倒bike	2cm，咬合紊乱，功能障碍，左关节区压痛，肿胀明显，右下1伸长，一度松动，左髁突内嵴斜形骨折前内移位，长螺钉固定	颏部创口缝合，右鼻唇沟，皮肤擦伤	左侧髁突高位骨折，下颌骨正中颏部偏右侧颏部骨折	左condyle，sym	2	2	1	26	1	1	1	2	2	2	2	2	2	1	1	2	2	2	2	2	1	1	2	2	左侧髁突高位骨折	0内嵴斜形骨折，前内移位
##		132	84					CT000745	2009.9.6	2009.9.17	11	无业	unemployed	2	6	2009.9.5	2009.9.10	5	assault被人打伤致下颌骨骨折	开口2cm，开口右偏，咬合紊乱	双侧面部、下颌颏部肿胀，右侧颊部创口	左侧髁颈下骨折，下颌正中颏部骨折	左condyle，sym	2	2	1	36	1	1	1	2	2	2	2	2	2	1	1	2	2	2	2	2	1	1	2	2	左侧髁颈下骨折，
##									2006.11.16	2006.12.6	20	无业	unemployed	2	4	2006.11.16	2006.11.28	12	car车祸car	2cm,咬合紊乱，功能障碍，左关节区压痛，右侧开合，中线偏移，左侧髁颈部完全骨折，断端向内下偏斜，错位明显，应该在关节窝内	颏部，下前牙牙龈撕裂	左侧髁突颈部骨折，下颌正中颏部骨折两块钛板固定	左condyle，sym	2	2	1	20	2	1	1	2	2	2	2	2	2	1	1	2	2	2	2	2	1	1	2	2	左侧髁突颈部骨折	3
##									2007.5.8	2007.5.18	10	无业	unemployed	2	6	2007.4.28	2007.5.10	12	fall ground摔倒fall	2cm，左侧关节区压痛，左上4缺失，左髁突高位骨折前内下移位，分成两部分，大的固定，小的摘除	颏部下方，当地医院颌间牵引	左侧髁状突高位骨折，下颌正中颏部颏部骨折	左condyle，sym	2	2	1	28	2	1	1	2	2	2	2	2	2	1	1	2	2	2	2	2	1	1	2	2	左侧髁状突高位骨折	0前内下移位
##		95	55						2008.3.24	2008.4.2	9	学生	student	2	5	2008.3.7	2008.3.27	20	motor骑摩托车被大卡车撞倒	开口2cm，咬合紊乱	颏下及左下颌角伤口	左下颌骨髁突骨折，下颌骨颏部骨折	左condyle，sym	2	2	1	17	2	1	1	2	2	2	2	2	2	1	1	2	2	2	2	2	1	1	2	2	左下颌骨髁突骨折，
##									2003.10.20	2003.10.31	11	无业	unemployed	2	6	2003.10.18	2003.10.24	6	motor摩托车相撞	1cm，前牙早接触，左髁突粉碎性骨折前下移位，脱出关节窝	下前牙区牙龈撕裂	左侧髁突粉碎性骨折，下颌正中颏部斜形骨折	左condyle，sym	2	2	1	22	2	1	1	2	2	2	2	2	2	1	1	2	2	2	2	2	1	1	2	2	左侧髁突粉碎性骨折	5
##									2006.5.26	2006.6.6	11	农民	peasant	2	6	2006.6.24	2006.3.31	7	bike骑车摔伤bike	1.5cm，功能障碍，左关节区压痛，左髁突骨折应该无明显移位	左下3牙龈撕裂	左侧髁突颈部骨折，下颌骨正中颏部偏左颏部骨折	左condyle，sym	2	2	1	39	2	1	1	2	2	2	2	2	2	1	1	2	2	2	2	2	1	1	2	2	左侧髁突颈部骨折	1
##									2004.6.21	2004.7.2	12	儿童	child	2	5	2004.6.18	2004.6.23	5	assault被牛角撞伤	2cm，咬合紊乱，功能障碍，左关节区压痛，动度减弱，右牙列反合，左牙列开合	左面部至下颌角区	左侧髁突基底部骨折，下颌正中联合骨折	左condyle，sym	2	2	2	5	1	2	1	2	2	2	2	2	2	1	1	2	2	2	2	2	1	1	2	2	左侧髁突基底部骨折	1
##									2009.11.16	2009.11.26	10	工人	worker	1	3	2009.11.11	2009.11.19	8	car车祸car	2cm，咬合紊乱，左侧关节区弹响，左侧髁基底部骨折断端轻度错位，但应该在关节窝内		左侧髁突基底部骨折，下颌正中颏部颏部骨折	左condyle，sym	2	2	1	44	2	2	2	2	2	2	2	2	2	1	1	2	2	2	2	2	1	1	2	2	左侧髁突基底部骨折	3
##									2004.11.24	2004.12.2	8	农民	peasant	2	1	2004.11.22	2004.11.29	7	fall high高处摔下	1cm，咬合紊乱，功能障碍，双侧关节区压痛，后牙早接触，右上1左上12右下4左下45缺失，右上2左上34，右下123左下123及其牙槽骨明显松动松动	颏部，左下唇	左侧髁突囊内高位(内嵴)骨折，下颌颏部粉碎性，下颌前牙槽突	左condyle，sym，前alveolar	3	2	1	46	2	1	1	1	1	1	1	1	2	1	1	2	2	2	2	2	1	2	1	2	左侧髁突囊内高位(内嵴)骨折	0内嵴骨折，前内下移位
##		120	80					125433	2007.12.14	2008.1.2	19	司机	driver	1	6	2007.11.7	2007.12.18	41	car车祸致头部外伤	开口1cm（在外院行下颌骨多发骨折钛板固定，但仍然术后张口受限）	左颧面部瘢痕，左眼睑闭合不全，左鼻唇沟变浅，左面颊部麻木	左髁颈下骨折，右侧下颌体部（颏孔区）骨折	左condyle，右body	2	2	1	40	1	2	1	2	2	1	2	1	2	1	2	1	2	2	2	2	1	2	1	2	左髁颈下骨折，
##									2008.5.15	2008.7.21	67	农民	peasant	2	4	2008.4.10	2008.5.20	40	fall high高处跌倒fall high	1cm，咬合紊乱，功能障碍，左侧关节区压痛，下颌右偏，左侧髁突基底部骨折，断端略错位愈合	右下颌	左侧髁突陈旧性基底部骨折，右侧下颌骨颏孔区骨折,	左condyle，右body	2	2	1	48	2	1	1	2	2	2	2	1	2	1	2	1	2	2	2	2	1	1	2	2	左侧髁突陈旧性基底部骨折	3
##									2005.12.5	2005.12.15	10	农民	peasant	2	1	2005.11.21	2005.12.3	12	motor骑摩托motor车与人相撞	1cm，咬合紊乱，功能障碍，左关节区压痛，前牙开合，右侧后牙开合，左侧后牙早接触，左侧髁突粉碎性骨折，骨断端游离内下移位		左侧髁突粉碎性骨折，右下颌骨体部(右下34之间)骨折	左condyle，右body	2	2	1	29	2	2	2	2	2	2	2	1	2	1	2	1	2	2	2	2	1	1	2	2	左侧髁突粉碎性骨折	5粉碎性
##									2009.1.21	2009.1.31	10	农民	peasant	2	4	2009.1.1	2009.1.23	22	car车祸car	1cm，功能障碍，左关节区压痛，开口偏左	颏部，前额，右唇	左髁突高位骨折，右下颌体骨折	左condyle，右body	2	2	2	55	1	1	1	2	1	2	2	2	2	1	2	1	2	2	2	2	1	1	2	2	左髁突高位骨折	0关节窝内
##									2002.3.11	2002.3.25	14	无业	unemployed	2	2	2001.12.18	2002.3.18	90	motor摩托车摔倒	牙合紊乱，前牙开合，右上13缺失，中线左偏5mm，下颌左旋，左关节区轻度凹陷，左侧髁突前外侧部分骨折，前下移位并错位愈合，遂打磨光滑	颏部	左侧髁突基底部骨折，右下颌颏孔部线性骨折	左condyle，右body	2	2	1	25	2	1	1	2	1	2	2	2	2	1	2	1	2	2	2	2	1	1	2	2	左侧髁突基底部骨折	4
##									2002.6.10	2002.6.26	16	无业	unemployed	2	5	2002.6.7	2002.6.18	11	motor骑摩托车跌伤	2.5cm，咬合紊乱，功能障碍，左耳前区压痛，前牙开合，后牙早接触，右下23缺失，右下1左下1松动	颌面部清创缝合	左侧髁突颈部骨折，右下颌体部骨折	左condyle，右body	2	2	1	22	1	1	1	1	2	2	2	2	2	1	2	1	2	2	2	2	1	1	2	2	左侧髁突颈部骨折	1
##									2001.7.24	2001.8.10	17	工人	worker	2	6	2001.6.9	2001.8.1	53	fall ground突然晕倒	1.5cm，咬合紊乱，功能障碍，两侧关节区压痛，右下6缺失，左侧髁突颈部骨折片下内侧移位，纤维愈合，关节盘向后内方移位		左侧髁突颈部斜形陈旧性骨折，右下颌颏孔区骨折	左condyle，右body	2	2	1	46	2	2	2	2	2	1	2	2	2	1	2	1	2	2	2	2	1	1	2	2	左侧髁突颈部斜形陈旧性骨折	4
##									2001.7.22	2001.8.3	12	工程师	worker	2	6	2001.7.21	2001.7.27	6	fall ground不慎摔倒	张口明显受限，咬合紊乱，功能障碍，左耳屏前压痛明显，左下1三度松动，左侧髁突骨折断端向前下移位至乙状切迹后方	颏部	左侧髁突颈部骨折，右下颌骨体部(右下颌34之间)骨折骨折	左condyle，右body	2	2	1	28	2	1	1	1	2	2	2	2	2	1	2	1	2	2	2	2	1	1	2	2	左侧髁突颈部骨折	4
##									2006.2.10	2006.2.24	14	退休工人	retired	2	4	2006.2.9	2006.2.16	7	motor骑三轮摩托motor车翻车	2.5cm，咬合紊乱，功能障碍，左侧髁突关节活动度弱，左侧前牙开合，左侧髁突基底部骨折应该脱出了关节窝	当地医院清创缝合	左侧髁突基底部骨折，右下颌骨体部骨折	左condyle，右body	2	2	1	64	2	1	1	2	2	2	2	2	2	1	2	1	2	2	2	2	1	1	2	2	左侧髁突基底部骨折	4
##									2005.8.25	2005.9.2	8	农民	peasant	2	4	2005.8.25	2005.8.30	5	assault 颌面部爆炸伤	1cm，咬合紊乱，功能障碍，左关节区轻度压痛，前牙开合，左侧髁突骨折线位于乙状切迹斜向后下，断端外上后旋转重叠移位，应该在关节窝内	颏部	左侧髁突基底部骨折，右侧下颌骨颏孔区骨折	左condyle，右body	2	2	2	50	2	1	1	2	2	2	2	2	2	1	2	1	2	2	2	2	1	1	2	2	左侧髁突基底部骨折
##									2007.9.26	2007.10.5	9	农民	peasant	2	7	2007.9.23	2007.9.28	5	fall ground不慎摔倒fall	0.1cm，功能障碍，左关节区压痛，关节动度消失，左侧髁突高位骨折，断端前内下重叠移位	颏部	左髁突高位骨折，右侧下颌体部骨折	左condyle，右body	2	2	2	44	2	1	1	2	2	2	2	2	2	1	2	1	2	2	2	2	1	1	2	2	左髁突高位骨折	0内下重叠移位
##									2006.2.6	2006.2.16	10	农民	peasant	2	5	2006.2.3	2006.2.9	6	fall ground酒后摔伤fall	1.5cm，咬合紊乱，功能障碍，左侧关节弹响，左侧髁突高位骨折，断端前内下移位，脱出关节窝	颏部，下颌前庭沟	左侧髁突高位骨折，右侧下颌骨体部（尖牙区）骨折	左condyle，右body	2	2	1	43	2	1	1	2	2	2	2	2	2	1	2	1	2	2	2	2	1	1	2	2	左侧髁突高位骨折	0前内下移位
##									2002.10.25	2002.11.6	12	干部	government staff	2	5	2002.10.25	2002.10.29	4	fall ground砍树时被绳子带到摔地上	2cm，咬合紊乱，功能障碍，左上2冠折，左关节区压痛，髁突活动度差，左侧髁突内嵴骨折片完全骨折，断端前下移位	下唇，颈部	左侧髁突囊内高位骨折，右侧下颌骨体部骨折(过颏孔呈粉碎性骨折)	左condyle，右body	2	2	1	36	2	1	1	2	2	2	2	2	2	1	2	1	2	2	2	2	1	1	2	2	左侧髁突囊内高位骨折	0内嵴骨折，前下移位
##									2008.7.30	2008.8.13	14	职工	company staff	2	2	2008.7.15	2008.8.4	20	fall ground长时间站立后突然晕倒fall	2cm，功能障碍，左耳前区压痛	当地医院面部清创	左侧髁突颈部骨折，右下颌体部骨折	左condyle，右body	2	2	2	32	2	2	1	2	2	2	2	2	2	1	2	1	2	2	2	2	1	1	2	2	左侧髁突颈部骨折	3
##									2006.3.8	2006.3.20	12	无业	unemployed	2	3	2006.2.8	2006.3.10	30	motor骑摩托motor车摔倒	3.4cm，咬合紊乱，右侧髁突轻度压痛，动度减弱，前牙开合，左侧髁突内侧嵴折裂，骨折片内下脱位		左侧髁突高位囊内骨折，右下颌体部骨折	左condyle，右body	2	2	1	30	2	2	2	2	2	2	2	2	2	1	2	1	2	2	2	2	1	1	2	2	左侧髁突高位囊内骨折	0冒状骨折，脱出关节窝
##									2008.3.24	2008.4.2	9	学生	student	2	5	2008.3.7	2008.3.27	20	motor骑摩托motor车被大卡车撞倒	2cm，咬合紊乱，功能障碍，左侧关节区压痛，未及活动，左髁突基底部骨折断端重叠错位，应该在关节窝内		左侧髁突颈部骨折，右下颌骨体部骨折	左condyle，右body	2	2	1	17	2	2	2	2	2	2	2	2	2	1	2	1	2	2	2	2	1	1	2	2	左侧髁突颈部骨折	3
##									2008.1.7	2008.1.17	10	职员	company staff	2	2	2007.12.25	2008.1.9	15	other外伤	2.3cm，咬合紊乱，功能障碍，左侧髁突动度减小，开口左偏，左下牙列开合，左侧髁突内嵴骨折前下移位		左髁突高位内嵴骨折，下颌骨右侧体部（双尖牙处）完全骨折错位	左condyle，右body	2	2	1	28	2	2	2	2	2	2	2	2	2	1	2	1	2	2	2	2	1	1	2	2	左髁突高位内嵴骨折	0内嵴骨折，前下移位
##									2009.4.13	2009.4.27	14	农民	peasant	2	7	2009.2.22	2009.4.16	53	other外伤	3cm，咬合紊乱，下颌偏左，右后牙早接触，开口向左偏，左侧髁突基底部骨折错位愈合于髁下，凿断后复位两块小钛板固定		左侧髁突基底部陈旧性骨折，右侧下颌骨体部骨折已固定,下颌颏部粉碎性骨折已固定,左下颌升支骨折未处理	左condyle，右body，sym	3	2	1	51	2	2	2	2	2	1	2	2	2	1	1	1	2	2	2	2	1	1	2	2	左侧髁突基底部陈旧性骨折	3
##									2008.11.30	2008.12.10	10	农民	peasant	2	4	2008.11.27	2008.12.5	8	assault被一木棒弹伤面部assault	2cm，咬合紊乱，功能障碍，左耳前区压痛，后牙早接触，左侧髁突颈部骨折断端前内下移位	右侧颏孔区，右颊粘膜，舌背，口底	左侧髁突颈部骨折，左侧下颌正中颏部骨折、右侧下颌骨体部骨折	左condyle，右body，sym	3	2	1	55	1	1	1	1	2	2	2	2	2	1	1	1	2	2	2	2	1	1	2	2	左侧髁突颈部骨折	4
##									2004.1.2	2004.1.16	14	农民	peasant	2	2	2003.12.30	2004.1.7	8	work机器碰伤	2cm，咬合紊乱，功能障碍，右侧关节区压痛，右上1左上1松动，左侧髁突颈部骨折游离于下颌升支下内侧，应该脱出了关节窝	右侧颏部，下颌至左侧口角擦伤	左侧髁突颈部骨折，左下颌颏部骨折/右下颌体部骨折	左condyle，右body，左sym	3	2	2	40	2	1	1	2	1	2	2	2	2	1	1	1	2	2	2	2	1	1	2	2	左侧髁突颈部骨折	4
##									2006.5.22	2006.6.2	11	工人	worker	2	2	2006.5.2	2006.5.25	23	fall ground走路滑到fall	2.5cm，功能障碍，双侧关节区压痛，双侧髁突高位骨折前下内移位	颏部	左/右侧髁突高位骨折，	左condyle，右condyle	2	2	1	55	2	1	1	2	1	1	1	1	1	2	2	2	2	2	2	2	1	1	2	2	双侧髁突高位骨折	0内嵴斜形骨折，前下内移位
##									2005.1.17	2005.1.27	10	经理	economic active	2	5	2004.9.17	2005.1.17	120	fall high5楼摔下fall high	2.5cm，咬合紊乱，功能障碍，开口左偏，双侧关节区压痛，活动度减小，中线左偏1cm，左侧髁颈骨折游离移位，顾着周围纤维组织粘连，右侧髁颈骨折片180°内倾倒置脱位	颏下	左/右侧髁突陈旧性骨折，（右高位，左颈部）	左condyle，右condyle	2	2	2	20	2	1	1	1	2	1	1	1	1	2	2	2	2	2	2	2	1	1	2	2	双侧髁突陈旧性骨折（右高位，左颈部）	4
##									2006.12.22	2007.1.8	17	学生	student	2	5	2006.12.8	2006.12.26	18	car车祸伤car	1.5cm，咬合紊乱，功能障碍，两侧关节区压痛，		左/右侧髁突骨折， 左高位右基底	左condyle，右condyle	2	2	1	18	2	2	2	2	1	2	2	1	1	2	2	2	2	2	2	2	1	1	2	2	双侧髁突骨折 左高位右基底	0成角移位
##									2007.11.19	2007.12.12	23	工人	worker	2	2	2007.8.21	2007.11.21	90	car乘面包车与汽车相撞car	3.5cm，咬合紊乱，功能障碍，右侧关节区压痛，	下颌	左/右侧髁突骨折， 左颈部右粉碎性	左condyle，右condyle	2	2	1	39	2	1	1	1	2	2	2	1	1	2	2	2	2	2	2	2	1	2	1	2	双侧髁突骨折 左颈部右粉碎性	1
##									2009.12.9	2009.12.25	16	营业员	company staff	2	7	2009.12.6	2009.12.17	11	fall ground摔倒fall	2.5cm，左侧关节区压痛，活动度较对侧差，左侧髁内嵴骨折片下内方移位，碎片摘除，大块的拉力螺钉固定，右侧髁突高位骨折未手术，应没有明显移位	颏部和下颌前庭沟处软组织伤已缝合	左/右侧髁突囊内高位嵴斜形骨折，	左condyle，右condyle	2	2	2	21	2	1	1	1	1	2	1	2	1	2	2	2	2	2	2	2	1	2	1	2	双侧髁突囊内高位嵴斜形骨折	0内嵴骨折，下内移位
##									2000.3.9	2000.4.6	28	工人	worker	2	7	1999.10.10	2000.3.20	130	fall high高处跌落	2cm,咬合紊乱，功能障碍，右侧关节区压痛，右上12左上4右下67左下67缺失，右侧关节区压痛，张闭口弹响，双侧髁突颈部骨折，断端前下内移位，应该脱出了关节窝	颏部左侧	左/右侧髁突颈部陈旧性骨折，	左condyle，右condyle	2	2	1	35	2	1	1	2	1	1	1	2	1	2	2	2	2	2	2	2	1	1	2	2	双侧髁突颈部陈旧性骨折	4
##									2002.12.6	2002.12.20	14	管理人员	economic active	2	6	2002.11.16	2002.12.11	25	car车祸	1cm，咬合紊乱，功能障碍，右侧关节区压痛，右上14缺失，左上1冠折，右下6左下6松动，判断右侧髁突应该在关节窝内	颌面部	左/右侧髁突高位骨折，	左condyle，右condyle	2	2	1	30	1	1	1	2	1	1	1	2	1	2	2	2	2	2	2	2	1	1	2	2	双侧髁突高位骨折	0
##									2002.10.11	2002.10.23	12	无业	unemployed	2	2	2002.10.8	2002.10.18	10	motor骑摩托车跌伤	1.5cm，咬合紊乱，功能障碍，双侧耳前区压痛，后牙早接触，前牙开合，右上46左上46左下45冠折	颏部	左/右侧髁突高位骨折，	左condyle，右condyle	2	2	1	18	2	1	1	2	2	1	1	2	1	2	2	2	2	2	2	2	1	1	2	2	双侧髁突高位骨折	0斜形骨折
##									2006.10.24	2006.11.7	14	学生	student	2	7	2006.9.24	2006.10.30	36	other外伤	3cm，咬合紊乱，功能障碍，双侧关节区压痛，无咬合接触，前牙开合，	颏部	左/右侧髁突颈部骨折，	左condyle，右condyle	2	2	2	19	2	1	1	2	2	2	1	2	1	2	2	2	2	2	2	2	1	1	2	2	双侧髁突颈部骨折	3
##												学生	student	2	3	2004.12.8	2004.12.15	7	fall high高处坠落	2cm,咬合紊乱，功能障碍，双侧耳屏前压痛，活动减弱，开口右偏，右上6右下4冠折，双侧髁突高位骨折，内侧骨折片前内移位	颏部，颏唇沟	左/右侧髁突囊内高位嵴骨折，	左condyle，右condyle	2	2	1	12	2	1	1	2	2	1	1	2	1	2	2	2	2	2	2	2	1	1	2	2	双侧髁突囊内高位嵴骨折	0内嵴骨折，脱出关节窝
##									2007.9.20	2007.10.4	14	学生	student	1	7	2007.9.16	2007.9.26	10	sport军训摔倒sport	2cm，咬合紊乱，功能障碍，双侧关节区压痛，活动度无，下颌中线右偏2mm，双侧髁突内嵴骨折片前内下游离移位		左/右侧髁突囊内高位骨折，	左condyle，右condyle	2	2	1	19	2	2	2	2	2	1	1	2	1	2	2	2	2	2	2	2	1	1	2	2	双侧髁突囊内高位骨折	0内嵴骨折，前内下游离移位
##									2007.6.2	2007.6.15	13	学生	student	2	3	2007.5.23	2007.6.7	15	car车祸伤car	1cm,咬合紊乱，功能障碍，双侧关节区压痛，右侧后牙早接触	颌面损伤部位不详	左/右侧髁突高位骨折，	左condyle，右condyle	2	2	1	9	2	1	1	1	2	1	1	2	1	2	2	2	2	2	2	2	1	1	2	2	双侧髁突高位骨折	0内下移位
##									2005.3.7	2005.3.19	12	农民	peasant	2	3	2005.2.9	2005.3.11	30	car乘车时摔倒car	2.5cm，功能障碍，两侧关节动度减弱，压痛不明显，左侧髁突高位骨折前内侧骨折碎片5块，右侧髁突高位骨折碎片2块	颏部	左/右侧髁突高位骨折，	左condyle，右condyle	2	2	1	60	2	1	1	2	1	2	1	2	1	2	2	2	2	2	2	2	1	1	2	2	双侧髁突高位骨折	0粉碎性
##									2006.3.20	2006.4.4	15	无业	unemployed	2	6	2005.6.18	2006.3.28	280	motor骑摩托motor车摔伤	3.7cm，咬合紊乱，功能障碍，双侧关节区压痛，右侧髁突未扪及活动，左侧髁突颈部骨折断端内侧移位，错位愈合，在关节窝内，右侧髁突颈部骨折脱出关节窝		左/右侧髁突颈部陈旧性骨折，	左condyle，右condyle	2	2	2	38	2	2	2	2	2	1	1	2	1	2	2	2	2	2	2	2	1	1	2	2	双侧髁突颈部陈旧性骨折	2
##									2004.1.16	2004.1.21	5	药剂师	other	2	1	2004.1.12	2004.1.18	6	fall high跌入下水道(无井盖)	3cm，咬合紊乱，功能障碍，双侧耳屏前压痛，中线稍左偏，左下56左上567折裂，右侧上下78左侧上8下78缺失，左下56松动，左侧髁突高位纵形骨折位于髁突内侧，右侧髁突纵形骨折位于后外侧	颏部	左/右侧髁突高位骨折，	左condyle，右condyle	2	2	1	51	2	1	1	2	2	1	1	2	1	2	2	2	2	2	2	2	1	1	2	2	双侧髁突高位骨折	0内嵴纵形骨折，移位
##									2009.8.17	2009.8.25	8	学生	student	2	1	2009.8.10	2009.8.19	9	fall ground摔倒fall	1.2cm,咬合紊乱，功能障碍，双侧关节区压痛，无明显活动度，中线右偏4mm，左侧后牙早接触，双侧髁突高位内嵴骨折碎片脱位	颏部4cm撕裂伤当地医院清创缝合	左/右侧髁突内嵴高位矢状骨折，（囊内高位）	左condyle，右condyle	2	2	2	12	2	1	1	2	1	1	1	2	1	2	2	2	2	2	2	2	1	1	2	2	双侧髁突内嵴高位矢状骨折（囊内高位）	0矢状骨折，脱出关节窝
##									2009.10.28	2009.11.9	12	农民	peasant	2	1	2009.9.28	2009.11.2	35	fall ground上班走路摔倒fall	2.5cm,咬合紊乱，功能障碍，双侧关节区压痛，后牙早接触，前牙开合，双侧髁突内嵴骨折端的前内下移位，摘除	下颌骨软组织挫裂伤在当地医院清创缝合	左/右侧囊内高位嵴骨折，	左condyle，右condyle	2	2	1	51	2	1	1	2	2	1	1	2	1	2	2	2	2	2	2	2	1	1	2	2	双侧囊内高位嵴骨折	0内嵴骨折，前内下移位
##									2005.9.8	2005.9.20	12	儿童	child	2	3	2005.8.24	2005.9.12	19	fall high三楼摔下fall high	2cm，功能障碍，开口左偏，双侧关节区压痛，左侧髁突骨折块游离，骨折片前下移位，应该为粉碎性骨折，伴关节囊撕裂	颏部	左/右侧髁突囊内高位骨折，	左condyle，右condyle	2	2	1	6	2	1	1	1	2	1	2	2	1	2	2	2	2	2	2	2	1	1	2	2	双侧髁突囊内高位骨折	0粉碎性骨折，前内下移位
##									2004.9.27	2004.10.8	11	学生	student	2	1	2004.9.20	2004.9.30	10	fall ground不慎摔倒	2cm，咬合紊乱，功能障碍，双侧髁突颈部骨折，断端向内呈90°角，断端移位明显，右侧前下向内，左侧 向内下移位，双侧都脱出关节窝	颏部	左/右侧髁突颈部骨折，	左condyle，右condyle	2	2	2	7	2	1	1	1	2	2	2	2	1	2	2	2	2	2	2	2	1	1	2	2	双侧髁突颈部骨折	4
##									2009.12.21	2009.12.30	9	退休	retired	2	5	2009.12.18	2009.12.23	5	fall ground摔倒fall	中度张口受限，左侧关节区压痛，双侧髁突骨折，断端错位明显，骨折块向前方移位于关节结节下方，且双侧均表现为粉碎性骨折，遂摘除成形术	颏部外伤在当地医院清创缝合	左/右侧髁突粉碎性骨折，	左condyle，右condyle	2	2	2	55	2	1	1	2	1	2	2	2	1	2	2	2	2	2	2	2	1	2	1	2	双侧髁突粉碎性骨折	5
##									2003.5.10	2003.5.19	9	农民	peasant	2	3	2003.5.7	2003.5.14	7	fall high楼上摔下	1cm,咬合紊乱，功能障碍，左关节区压痛，右上12左上12缺失，左侧髁突骨折片内上方移位，双侧髁突均脱出关节窝	颏部	左/右侧髁突骨折， 左颈部右高位	左condyle，右condyle	2	2	2	23	2	1	1	2	1	2	2	2	1	2	2	2	2	2	2	2	1	1	2	2	双侧髁突骨折 左颈部右高位	4
##									2003.12.17	2003.12.25	8	农民	peasant	1	3	2003.12.17	2003.12.23	6	fall high高处摔伤	3cm，咬合紊乱，左侧关节区压痛，前牙开合，后牙早接触，右上1左上1松动，双侧髁突骨折错位明显，右侧断端内下移位，左侧断端向外移位	颏部	左/右侧髁突骨折， 左基底右高位	左condyle，右condyle	2	2	1	49	2	1	1	2	1	2	2	2	1	2	2	2	2	2	2	2	1	1	2	2	双侧髁突骨折 左基底右高位	4
##									2006.1.17	2006.1.25	8	儿童	child	2	6	2006.1.14	2006.1.24	10	fall high山坡上摔下fall high	2.5cm，咬合紊乱，功能障碍，前牙开合，后牙早接触，双侧关节区压痛，活动度减弱，双侧髁突矢状骨折，内侧骨折片前内侧移位	颏部	左/右侧髁突高位矢状骨折，	左condyle，右condyle	2	2	1	6	2	1	1	1	1	2	2	2	1	2	2	2	2	2	2	2	1	1	2	2	双侧髁突高位矢状骨折	0矢状骨折，前内侧移位
##									2007.9.7	2007.9.14	7	无业	unemployed	2	5	2007.8.24	2007.9.11	18	fall high高处跌落fall high	1.5cm，咬合紊乱，功能障碍，双侧关节区压痛，活动度减弱，前牙开合，双侧后牙早接触，双侧髁突骨折，断端前内重叠移位	颏部	左/右侧髁突基底部骨折，	左condyle，右condyle	2	2	1	6	2	1	1	1	1	2	2	2	1	2	2	2	2	2	2	2	1	1	2	2	双侧髁突基底部骨折	3
##									2006.4.5	2006.4.20	15	无业	unemployed	2	2	2006.2.7	2006.4.11	63	car车祸car	2cm，咬合紊乱，功能障碍，双侧关节区无明显动度	颏部	左/右侧髁突高位（脱帽）骨折，	左condyle，右condyle	2	2	2	54	2	1	1	2	1	2	2	2	1	2	2	2	2	2	2	2	1	1	2	2	双侧髁突高位（脱帽）骨折	0脱帽骨折，前下移位
##									2003.9.9	2003.9.22	13	无业	unemployed	2	6	2003.7.26	2003.9.12	48	car车祸	1cm，咬合紊乱，功能障碍，右下6冠折，右下12左下12一度松动，双侧关节区凹陷，弹响，双侧髁突颈部骨折前内下移位，脱出关节窝		左/右侧髁突颈部骨折，	左condyle，右condyle	2	2	1	23	2	2	2	1	2	1	2	2	1	2	2	2	2	2	2	2	1	1	2	2	双侧髁突颈部骨折	4
##									2007.10.19	2007.10.26	7	儿童	child	2	5	2007.10.12	2007.10.23	11	fall high高处跌落fall high	1.5cm,咬合紊乱，功能障碍，双侧关节区压痛，后牙开合，双侧髁突骨折，骨折片位于前下，断端重叠移位，应该在关节窝内	外院清创缝合	左/右侧髁突基底部骨折，	左condyle，右condyle	2	2	1	6	2	2	1	1	2	2	2	2	1	2	2	2	2	2	2	2	1	1	2	2	双侧髁突基底部骨折	3
##									2008.12.11	2008.12.23	12	个体	economic active	2	4	2008.12.4	2008.12.17	13	fall ground不慎摔倒fall	1.5cm,咬合紊乱，功能障碍，双侧耳前区压痛，		左/右侧髁突粉碎性骨折，	左condyle，右condyle	2	2	1	22	2	2	2	1	1	2	2	2	1	2	2	2	2	2	2	2	1	2	2	1	双侧髁突粉碎性骨折	5
##									2003.8.8	2003.8.29	21	无业	unemployed	2	3	2003.8.6	2003.8.15	9	sport军训晕倒	2cm，咬合紊乱，功能障碍，双侧耳屏前压痛，前牙开合，后牙早接触，左上1冠折，右上1嵌入性脱位，右上1左上1松动，左侧髁突重叠移位，应该在关节窝内，而右侧成90°，脱出关节窝	颏部，唇部	左/右侧髁突颈部骨折，	左condyle，右condyle	2	2	2	16	2	1	1	2	1	2	2	2	1	2	2	2	2	2	2	2	1	1	2	2	双侧髁突颈部骨折	4
##									2007.5.14	2007.5.24	10	无业	unemployed	2	7	2007.5.13	2007.5.17	4	fall ground酒后跌倒fall	1cm，咬合紊乱，功能障碍，双侧关节区压痛，动度消失，前牙开合，双侧髁突高位骨折内侧深面找到移位骨折块	颏部，下唇正中	左/右侧髁突高位骨折， 下颌颏部正中颏部骨折	左condyle，右condyle	2	2	1	21	2	1	1	1	2	2	2	2	1	2	2	2	2	2	2	2	1	1	2	2	双侧髁突高位骨折	0内侧移位
##									2000.1.3	2000.1.14	11	无业	unemployed	2	5	1999.12.17	2000.1.6	20	sport空腹晨练晕厥	1.5cm，咬合紊乱，功能障碍，前牙开合，后牙早接触，左下6缺失	颏部	左/右侧髁突骨折， 左颈部右粉碎性	左condyle，右condyle	2	2	2	60	2	1	1	2	2	1	2	2	1	2	2	2	2	2	2	2	1	1	2	2	双侧髁突骨折 左颈部右粉碎性	3
##									2008.7.8	2008.7.18	10	农民	peasant	2	4	2008.7.3	2008.7.11	8	car车上坠下car	2.8cm，咬合紊乱，功能障碍，双侧侧关节区压痛双侧髁突基底部骨折，左侧移位明显向下内，断端错位，右侧不明显，故只行左侧手术	当地医院清创缝合	左/右侧髁突基底部骨折，	左condyle，右condyle	2	2	1	40	2	1	1	2	2	2	2	2	1	2	2	2	2	2	2	2	1	2	2	1	双侧髁突基底部骨折	3
##									2008.4.17	2008.4.29	12	无业	unemployed	2	7	2008.4.13	2008.4.22	9	fall ground跌伤fall	2cm，咬合紊乱，功能障碍，双侧耳前区压痛，前牙开合，后牙早接触，右侧髁颈部骨折移位不详，左侧粉碎性	当地医院清创缝合	左/右侧髁突骨折， 左粉碎性右颈部	左condyle，右condyle	2	2	1	40	2	1	1	2	2	2	2	2	1	2	2	2	2	2	2	2	1	1	2	2	双侧髁突骨折 左粉碎性右颈部	5
##									2003.9.15	2003.9.25	10	无业	unemployed	2	2	2003.8.5	2003.9.18	44	fall ground昏迷倒地	2.9cm，功能障碍，左侧关节区压痛，双侧髁突高位骨折错位愈合，左侧髁突骨折断端向内下移位呈75°角，脱出关节窝，右侧髁突形态及关节结构基本正常	颏部	左/右侧髁突高位陈旧性骨折，	左condyle，右condyle	2	2	2	24	2	1	1	2	2	2	2	2	1	2	2	2	2	2	2	2	1	1	2	2	双侧髁突高位陈旧性骨折	0脱出关节窝
##									2008.10.13	2008.10.24	11	学生	student	2	2	2008.9.16	2008.10.16	30	fall high从楼上摔下fall high	2cm，咬合紊乱，功能障碍，双侧关节区压痛 ，双侧髁突高位骨折碎片摘除，成形，骨折片位于升支内侧，	颏部	左/右侧髁突高位骨折，	左condyle，右condyle	2	2	1	16	2	1	1	2	2	2	2	2	1	2	2	2	2	2	2	2	1	1	2	2	双侧髁突高位骨折	0脱出关节窝
##									2009.2.5	2009.2.17	12	学生	student	2	7	2009.2.1	2009.2.9	8	motor被摩托motor车撞倒	1.3cm，右侧髁突高位骨折前移位，对位后长螺钉固定	颏部	左/右侧髁突高位骨折，	左condyle，右condyle	2	2	2	19	2	1	1	2	2	2	2	2	1	2	2	2	2	2	2	2	1	1	2	2	双侧髁突高位骨折	0
##									2008.5.13	2008.5.28	15	无业	unemployed	2	6	2008.5.3	2008.5.19	16	fall ground跌倒fall	3cm，咬合紊乱，双侧关节区压痛，前牙开合，后牙早接触，双侧髁突粉碎性光骨折，摘除后脑关节成形术	颏部	左/右侧髁突高位骨折，	左condyle，右condyle	2	2	2	23	2	1	1	2	2	2	2	2	1	2	2	2	2	2	2	2	1	1	2	2	双侧髁突高位骨折	0粉碎性
##									2008.5.30	2008.6.13	14	学生	student	2	3	2008.5.28	2008.6.5	8	sport打篮球摔倒sport	1.5cm，双侧髁突稍压痛，双侧髁突活动度可触及，前牙开合2mm，右侧髁突粉碎性骨折，左侧髁突内嵴不全骨折	颏部	左/右侧髁突骨折， 左高位内嵴不全骨折，右髁颈粉碎	左condyle，右condyle	2	2	1	22	2	1	1	2	2	2	2	2	1	2	2	2	2	2	2	2	1	1	2	2	双侧髁突骨折 左高位内嵴不全骨折右髁颈粉碎	0内嵴骨折，无移位
##									2002.9.29	2002.10.15	16	儿童	child	2	7	2002.9.22	2002.10.8	16	fall ground摔伤	1.1cm,咬合紊乱，功能障碍，双侧耳前区压痛，下颌后缩，深覆合深覆盖，髁突自颈部完全断离，复位后钢丝固定同时关节盘复位固定	颏部	左/右侧髁突颈部骨折，	左condyle，右condyle	2	2	1	5	2	1	1	2	2	2	2	2	1	2	2	2	2	2	2	2	1	1	2	2	双侧髁突颈部骨折	3
##									2004.3.29	2004.4.7	9	学生	student	2	7	2004.3.21	2004.3.31	10	fall high高处摔落	2cm，双侧关节区压痛，右侧髁突颈部骨折片位于下颌升支内侧靠前方呈游离状，关节盘复位，左侧髁突骨折移位于下颌升支的后内侧，应该在关节窝内	颏部	左/右侧髁突颈部骨折，	左condyle，右condyle	2	2	1	8	2	1	1	2	2	2	2	2	1	2	2	2	2	2	2	2	1	1	2	2	双侧髁突颈部骨折	3
##									2008.5.7	2008.5.21	14	学生	student	2	3	2008.4.30	2008.5.12	12	bike骑车摔伤bike	0.5cm，咬合紊乱，功能障碍，左侧关节区压痛，双侧髁突高位骨折片摘除，均脱出关节窝，前下内移位	颏部	左/右侧髁突囊内高位骨折，	左condyle，右condyle	2	2	2	12	2	1	1	2	2	2	2	2	1	2	2	2	2	2	2	2	1	1	2	2	双侧髁突囊内高位骨折	0脱出关节窝前下内移位
##									2006.9.5	2006.9.18	13	电工	worker	2	2	2006.8.29	2006.9.7	9	fall ground摔倒fall	1.5cm，功能障碍，左侧关节区压痛，右侧髁突高位骨折，断端前内下移位，左侧髁突纵形骨折，内嵴断裂移位	颏部	左/右侧髁突囊内高位骨折，	左condyle，右condyle	2	2	1	36	2	1	1	2	2	2	2	2	1	2	2	2	2	2	2	2	1	1	2	2	双侧髁突囊内高位骨折	0内嵴纵形断裂移位
##									2003.12.23	2003.12.31	8	农民	peasant	2	6	2003.12.13	2003.12.26	13	other外伤	1.5cm，咬合紊乱，功能障碍，双侧关节区压痛，活动度减弱，开口右偏，前牙开合	颏部，唇部	左/右侧髁突(高位脱帽状）粉碎性骨折，	左condyle，右condyle	2	2	1	37	2	1	1	2	2	2	2	2	1	2	2	2	2	2	2	2	1	1	2	2	双侧髁突(高位脱帽状）粉碎性骨折	0粉碎性
##									2007.7.26	2007.8.7	12	无业	unemployed	2	7	2007.7.22	2007.7.31	9	other外伤	2.5cm,II度张口受限，咬合紊乱，功能障碍，左关节区压痛，前牙开合,右侧髁突骨折无移位	颏部，下唇	左/右侧髁突骨折， 左颈部右高位	左condyle，右condyle	2	2	2	50	2	1	1	2	2	2	2	2	1	2	2	2	2	2	2	2	1	1	2	2	双侧髁突骨折 左颈部右高位	4
##									2001.11.21	2001.11.30	9	电工	worker	2	3	2001.11.14	2001.11.23	9	fall high从楼梯上摔下	2cm，咬合紊乱，功能障碍，右上1缺失，双侧后牙早接触，前牙开合，双侧关节窝空虚，动度弱，轻微压痛，右侧髁突颈部骨折向前内方移位，应该都脱出了关节窝，左髁突颈部骨折断端移位不明显	颏部，下唇	左/右侧髁突颈部骨折，	左condyle，右condyle	2	2	1	30	2	1	1	2	2	2	2	2	1	2	2	2	2	2	2	2	1	1	2	2	双侧髁突颈部骨折	4
##									2005.2.16	2005.2.22	6	工人	worker	1	3	2005.2.16	2005.2.18	2	other外伤	2.5cm，功能障碍，左侧关节区压痛，左侧髁颈上部骨折断端前下方游离移位，右侧髁颈中部骨折无明显移位	颏部，下唇	左/右侧髁突颈部骨折，	左condyle，右condyle	2	2	1	48	2	1	1	2	2	2	2	2	1	2	2	2	2	2	2	2	1	1	2	2	双侧髁突颈部骨折	4
##									2007.4.16	2007.4.29	13	建筑工人	worker	2	7	2007.4.15	2007.4.23	8	fall high高处跌落fall high	2cm，咬合紊乱，双侧耳前区压痛，后牙早接触，前牙开合，左侧髁突颈部骨折片向前内方移位，断端在外侧，应该在关节窝内，右侧髁突粉碎性骨折，大块拉力螺钉固定，小块摘除	颏部，下唇	左/右侧髁状突骨折， 左颈部右高位	左condyle，右condyle	2	2	1	20	2	1	1	2	2	2	2	2	1	2	2	2	2	2	2	2	1	1	2	2	双侧髁状突骨折 左颈部右高位	3
##									2003.7.14	2003.7.30	16	干部	government staff	2	6	2003.7.12	2003.7.22	10	car车祸	3cm，前牙开合，后牙早接触，两侧髁突骨折无明显移位但应该有偏曲	头面部	左/右侧髁突基底部骨折，	左condyle，右condyle	2	2	1	36	1	2	1	2	2	2	2	2	1	2	2	2	2	2	2	2	1	1	2	2	双侧髁突基底部骨折	2
##									2007.2.25	2007.3.9	12	司机	driver	2	6	2007.2.21	2007.2.28	7	car车祸伤car			左/右侧髁突囊内高位嵴骨折，	左condyle，右condyle	2	2	1	24	2	2	2	2	2	2	2	2	1	2	2	2	2	2	2	2	1	2	2	1	双侧髁突囊内高位嵴骨折	0内嵴斜形冒状骨折
##									2008.7.31	2008.8.6	6	干部	government staff	2	7	2008.7.27	2008.8.1	5	fall ground摔伤面部fall	1cm，功能障碍，右侧关节区压痛，右侧髁突高位骨折片内下移位，左侧髁突高位线形骨折，断端无移位		左/右侧髁突高位骨折，	左condyle，右condyle	2	2	2	58	2	2	2	2	2	2	2	2	1	2	2	2	2	2	2	2	1	1	2	2	双侧髁突高位骨折	0线性骨折，无移位
##									2001.8.24	2001.9.13	20	国家干部	government staff	1	7	2001.8.19	2001.8.29	10	car车祸	1cm,咬合紊乱，功能障碍，双侧关节区压痛，关节弹响，后牙早接触，前牙开合，为双侧髁突高位骨折		左/右侧髁突高位囊内骨折，	左condyle，右condyle	2	2	2	21	2	2	2	2	2	2	2	2	1	2	2	2	2	2	2	2	1	1	2	2	双侧髁突高位囊内骨折	0内下移位
##												无业	unemployed	2	5	2006.9.1	2006.9.18	17	fall high从树上跌落fall high	2cm，咬合紊乱，功能障碍，双侧关节区压痛		左/右侧髁突高位脱位骨折，	左condyle，右condyle	2	2	1	15	2	2	2	2	2	2	2	2	1	2	2	2	2	2	2	2	1	1	2	2	双侧髁突高位脱位骨折	0脱出关节窝
##									2006.1.23	2006.1.27	4	打工	migrant workers	2	4	2006.1.19	2006.1.24	5	car车祸撞击伤car	1.5cm，咬合紊乱，功能障碍，右侧关节区压痛，右侧后牙早接触，左侧开合		左/右侧髁突基底部骨折，	左condyle，右condyle	2	2	1	29	2	2	2	2	2	2	2	2	1	2	2	2	2	2	2	2	1	1	2	2	双侧髁突基底部骨折	1
##									2009.8.10	2009.8.18	8	学生	student	1	1	2009.7.13	2009.8.13	30	fall ground摔伤颏部着地fall	1.4cm，咬合紊乱，功能障碍，双侧关节轻微动度，右侧关节外侧压痛，前牙深覆合，左右侧第一磨牙远中合，颏部明显后缩，双侧髁突基底部骨折断裂，断端向内下移位（应该有重叠），在关节窝内		左/右侧髁突基底部骨折，	左condyle，右condyle	2	2	2	11	2	2	2	2	2	2	2	2	1	2	2	2	2	2	2	2	1	1	2	2	双侧髁突基底部骨折	3
##									2004.7.31	2004.8.13	13	农民	peasant	2	3	2004.7.21	2004.8.3	13	car车祸	0cm，咬合紊乱，功能障碍，双侧耳屏前区压痛，关节动度减弱，前牙开合，后牙早接触，左下28缺失，左上7二度松动，双侧髁突骨折移位	右小腿撕裂伤	左/右侧髁突颈部骨折，下颌颏部正中骨折	左condyle，右condyle，sym	3	2	1	40	2	2	2	1	2	1	1	1	1	2	1	2	2	2	2	2	1	1	2	2	双侧髁突颈部骨折	3
##									2009.6.1	2009.6.12	11	电工	worker	2	6	2009.5.23	2009.6.4	12	motor骑摩托motor车摔伤	1.5cm,功能障碍，张口型正常，咬合关系可，髁突活动度不明显，左侧髁突头前内侧移位，关节盘前移位，长螺钉固定，右侧髁突基底部骨折断端错位，应该在关节窝内	颏下部撕裂在当地清创缝合	左/右侧髁突骨折， 左高位右基底，下颌正中颏部联合骨折,	左condyle，右condyle，sym	3	2	1	52	2	1	1	2	1	2	2	1	1	2	1	2	2	2	2	2	1	1	2	2	双侧髁突骨折 左高位右基底	0脱帽骨折，前内侧移位
##									2000.11.2	2000.11.20	18	税务员	government staff	2	5	2000.10.27	2000.11.8	12	car交通意外伤	3cm，咬合紊乱，右下1缺失，双侧后牙早接触，前牙开合，右上123左上12一度松动，双侧髁突颈部骨折重叠移位并脱出关节窝		左/右侧髁突颈部骨折，下颌颏部正中粉碎性骨折	左condyle，右condyle，sym	3	2	1	25	2	2	2	1	1	2	2	1	1	2	1	2	2	2	2	2	1	1	2	2	双侧髁突颈部骨折	4
##									2008.1.11	2008.1.25	14	工人	worker	2	1	2007.12.24	2008.1.17	24	fall high高处跌落fall high	1cm，咬合紊乱，功能障碍，双侧关节区压痛，后牙早接触，右侧髁突内嵴纵形骨折，内下移位，摘除，关节盘内前移位，左侧髁突颈部骨折，应该在关节窝内，长钛钉固定	颏部，下唇	左/右侧髁突骨折， 左颈部右高位，下颌正中颏部骨折,	左condyle，右condyle，sym	3	2	2	20	2	1	1	1	2	1	2	1	1	2	1	2	2	2	2	2	1	1	2	2	双侧髁突骨折 左颈部右高位	3
##									2003.2.8	2003.2.21	13	学生	student	2	7	2003.1.19	2003.2.12	24	fall high从三楼摔下	1.5cm，咬合紊乱，功能障碍，左上13缺失，双侧髁突骨折片前内下移位，长螺钉固定		左/右侧髁突颈部骨折，下颌正中联合骨折	左condyle，右condyle，sym	3	2	2	19	2	2	2	2	1	2	2	1	1	2	1	2	2	2	2	2	1	2	2	1	双侧髁突颈部骨折	4
##									2008.1.2	2008.1.17	15	无业	unemployed	2	4	2007.12.27	2008.1.10	14	fall high六米高处坠落fall high	2.5cm，咬合紊乱，功能障碍，双侧关节区压痛，双侧髁突骨折断端移向前内侧		左/右侧髁突高位骨折，下颌正中颏部骨折,	左condyle，右condyle，sym	3	2	1	15	2	2	2	1	2	1	2	1	1	2	1	2	2	2	2	2	1	1	2	2	双侧髁突高位骨折	0外嵴纵形骨折，前内侧移位
##									2000.8.31	2000.9.26	26	干部	government staff	2	4	2000.8.31	2000.9.13	13	fall high跌入深坑	2.5cm，咬合紊乱，功能障碍，左关节区压痛，右侧鼻唇沟消失，右侧髁颈部骨折片游离于关节窝外	颏唇沟，下唇粘膜,右侧鼻唇沟消失（面神经受损）	左/右侧髁突骨折， 左高位右颈部,下颌颏部正中骨折	左condyle，右condyle，sym	3	2	1	28	1	1	1	2	2	2	2	1	1	2	1	2	2	2	2	2	1	2	2	1	双侧髁突骨折 左高位右颈部	0内嵴纵向劈裂，内下移位
##									2006.3.12	2006.3.20	8	无业	unemployed	2	2	2006.2.28	2006.3.15	15	fall high被人从人行天桥推下摔伤fall high	2.5cm，左侧髁突凸显于左侧耳屏前，右侧髁突不能触及动度，双侧髁突脱位，断端重叠移位，左侧外侧脱位，右侧髁突内侧脱位，左侧髁突脱帽状骨折，右侧髁突颈骨折前内移位		左/右侧髁突骨折， 左高位右颈部，下颌骨正中颏部联合骨折	左condyle，右condyle，sym	3	2	1	29	2	2	2	2	2	2	2	1	1	2	1	2	2	2	2	2	1	1	2	2	双侧髁突骨折 左高位右颈部	0冒状骨折，脱出关节窝
##									2007.9.18	2007.9.29	11	农民	peasant	2	7	2007.8.19	2007.9.21	33	other外伤	2.5cm，功能障碍，双侧关节区压痛，双侧髁突内侧嵴骨折，骨折片前内下移位		左/右侧髁突囊内高位矢状内嵴骨折，下颌骨正中颏部颏部骨折,	左condyle，右condyle，sym	3	2	1	51	2	2	2	2	2	2	2	1	1	2	1	2	2	2	2	2	1	1	2	2	双侧髁突囊内高位矢状内嵴骨折	0内嵴矢状骨折，前内下移位
##									2007.7.9	2007.8.1	23	商人	economic active	2	7	2007.6.24	2007.7.24	30	fall high高处跌落fall high	2cm，咬合紊乱，功能障碍，双侧髁突基底部骨质断裂，断端成角移位，应该在关节窝内		左/右侧髁突颈部骨折，下颌骨颏部正中颏部骨折,	左condyle，右condyle，sym	3	2	1	32	2	2	2	2	1	2	2	1	1	2	1	2	2	2	2	2	1	2	2	1	双侧髁突颈部骨折	2
##									2003.6.4	2003.6.24	20	无业	unemployed	2	5	2003.5.23	2003.6.8	16	fall high不慎从四楼摔下	1.5cm,咬合紊乱，功能障碍，双侧关节活动度降低，压痛，右上1左上1缺失，右下12左下12叩痛，前牙开合，后牙早接触，双侧髁突完全骨折，断端前下移位	上腭裂开，下颌牙齿不锈钢丝结扎	左/右侧髁突囊内高位内嵴纵形骨折，/下颌正中颏部骨折	左condyle，右condyle，sym	3	2	1	19	1	2	1	1	1	2	2	1	1	2	1	2	2	2	2	2	1	2	2	1	双侧髁突囊内高位内嵴纵形骨折	0内嵴纵形骨折，前下移位
##									2008.1.21	2008.2.1	11	采购员	company staff	2	3	2007.12.26	2008.1.25	30	fall high高处坠落伤（二楼）fall high	2cm，咬合紊乱，功能障碍，双侧关节区压痛，开口痛右侧为甚，后牙早接触，前牙开合，右侧髁突内侧嵴骨折移位，L型钛板固定，左侧髁突基底部骨折移位，应该在关节窝内		左/右侧髁突骨折， 左基底右高位，下颌正中颏部联合骨折,	左condyle，右condyle，sym	3	2	1	39	2	2	2	2	1	1	2	1	1	2	1	2	2	2	2	2	1	1	2	2	双侧髁突骨折 左基底右高位	2
##									2000.9.8	2000.9.26	18	个人	economic active	2	4	2000.8.24	2000.9.18	25	car车祸	2cm,咬合紊乱，功能障碍，双侧关节区压痛，右上1234左上1234缺失，右上5冠折，前牙开合，后牙早接触，双侧髁突骨折片均脱出了关节窝	颏下，左侧眉弓	左/右侧髁突高位骨折，下颌颏部正中骨折	左condyle，右condyle，sym	3	2	1	40	1	1	1	2	1	2	1	2	1	2	1	2	2	2	2	2	1	2	2	1	双侧髁突高位骨折	0外嵴斜形骨折，脱出关节窝
##									2004.11.16	2004.11.30	14	学生	student	1	2	2004.11.16	2004.11.23	7	bike骑车时摔倒	2.5cm，开口右偏，右髁突动度消失，右下后牙早接触，前牙开合，右上1左上1234脱出，再植牙弓夹板固定	颊部	左/右侧髁突囊内高位骨折，下颌颏部正中斜形骨折	左condyle，右condyle，sym	3	2	2	20	1	2	1	2	1	2	1	2	1	2	1	2	2	2	2	2	1	1	2	2	双侧髁突囊内高位骨折	0无明显移位
##									2006.11.10	2006.11.24	14	无业	unemployed	2	1	2006.11.6	2006.11.15	9	motor骑摩托motor车与卡车相撞	2cm，咬合紊乱，功能障碍，开口偏左，	颏部，右眶上，左眶下，鼻背，下腹	左/右侧髁突高位骨折，下颌骨正中颏部骨折	左condyle，右condyle，sym	3	2	1	17	1	1	1	2	1	2	1	2	1	2	1	2	2	2	2	2	1	2	1	2	双侧髁突高位骨折	0游离移位
##									2006.9.25	2006.10.8	13	司机	driver	2	5	2006.8.18	2006.9.25	38	fall high从高处落下fall high	2cm，咬合紊乱，功能障碍，双侧髁突骨折，断端重叠移位	右侧额部	左/右侧髁突颈部骨折，下颌骨正中颏部颏部骨折,	左condyle，右condyle，sym	3	2	1	22	1	2	1	2	1	2	1	2	1	2	1	2	2	2	2	2	1	1	2	2	双侧髁突颈部骨折	3
##									2005.6.28	2005.7.8	10	无业	unemployed	2	5	2005.5.6	2005.7.1	56	car车祸car	0.2cm，功能障碍，右关节区压痛，双侧髁突骨折，断端前内下游离移位	颏下，右下唇	左/右侧髁突颈部骨折，下颌骨正中颏部颏部骨折	左condyle，右condyle，sym	3	2	1	38	2	1	1	1	2	2	1	2	1	2	1	2	2	2	2	2	1	1	2	2	双侧髁突颈部骨折	4
##									2009.5.21	2009.6.5	15	建筑工人	worker	2	1	2009.5.11	2009.2.27	16	fall high下楼时坠楼fall high	1.8cm、双侧关节区胀痛、无明显动度、无弹响、咬合紊乱，功能障碍，前牙开合，	颏下部撕裂在当地清创缝合，下左耳外伤，	左/右侧髁突粉碎性骨折，颌体正中颏部骨折，	左condyle，右condyle，sym	3	2	1	30	1	1	1	1	2	1	1	2	1	2	1	2	2	2	2	2	1	2	1	2	双侧髁突粉碎性骨折	5
##									2005.7.29	2005.8.11	13	无业	unemployed	2	2	2005.6.21	2005.8.3	43	fall high20米高处摔伤fall high	1.2cm,前牙开合，双侧关节活动度欠佳，双侧髁突高位骨折，断端前下内移位		左/右侧髁突骨折，（右颈左囊内高位矢状）下颌骨颏部骨折	左condyle，右condyle，sym	3	2	1	25	2	2	2	2	2	1	1	2	1	2	1	2	2	2	2	2	1	1	2	2	双侧髁突骨折（右颈左囊内高位矢状）	0矢状骨折，前下内移位
##									2009.6.29	2009.7.10	11	农民	peasant	2	2	2009.6.16	2009.7.3	17	motor骑摩托motor车发生car车祸	2.5cm、咬合紊乱、功能障碍，右侧后牙早接触，前牙开合，右关节区压痛，	当地医院清创缝合	左/右侧髁突囊内高位骨折，下颌正中颏部颏部偏左骨折	左condyle，右condyle，sym	3	2	1	23	2	1	1	1	1	2	1	2	1	2	1	2	2	2	2	2	1	2	2	1	双侧髁突囊内高位骨折	0内嵴骨折
##									2009.10.9	2009.10.23	14	工人	worker	2	3	2009.9.30	2009.10.12	13	car车祸致头面部外伤car	1.5cm，咬合紊乱，功能障碍，右侧关节区压痛，前牙开合，双侧髁突高位矢状骨折块前内下侧移位，右侧关节窝内空虚，脱出了关节窝，左侧髁突外侧嵴偏外1/3矢状骨折，均长钛钉固定	头面部，胸腹部，双下肢多处擦伤	左/右侧髁突高位骨折，下颌正中颏部颏部骨折，	左condyle，右condyle，sym	3	2	1	34	1	2	1	2	1	2	1	2	1	2	1	2	2	2	2	2	1	1	2	2	双侧髁突高位骨折	0矢状骨折
##									2004.8.26	2004.9.11	16	学生	student	1	4	2004.8.26	2004.9.3	8	sport军训时晕倒	1cm，咬合紊乱，功能障碍，双侧关节区压痛，前牙开合，后牙早接触，左上456左下56右下6因松动被拔除	颏部	左/右侧髁突骨折， 左高位右颈部，下颌颏部正中骨折	左condyle，右condyle，sym	3	2	2	15	2	1	1	2	2	1	1	2	1	2	1	2	2	2	2	2	1	1	2	2	双侧髁突骨折 左高位右颈部	0脱出关节窝
##									2009.12.21	2009.12.29	8	农民	peasant	2	5	2009.12.18	2009.12.24	6	other被撞伤other	1cm，双侧关节前区压痛，关节动度不可及，前牙开合，后牙早接触，双侧髁突高位骨折块内下移位，左侧关节钉固定，右侧粉碎成一大块和若干小块，小块摘除，大块关节钉固定	下唇颏部软组织损伤	左/右侧髁突囊内高位骨折，下颌正中颏部颏部骨折，	左condyle，右condyle，sym	3	2	1	59	2	1	1	2	1	1	1	2	1	2	1	2	2	2	2	2	1	1	2	2	双侧髁突囊内高位骨折	0内下移位
##									2007.10.29	2007.11.9	11	工人	worker	2	2	2007.10.23	2007.11.1	9	other外伤	1.5cm，咬合紊乱，功能障碍，关节区压痛，左侧后牙早接触，右侧后牙开合，右侧髁突矢状骨折，外嵴横断，拉力螺钉固定，左侧髁颈部骨折前内移位，有两块骨折片，断端错位明显，应该在关节窝内	颏部，右前额，鼻梁，上下唇多处	左/右侧髁突骨折， 左颈部右高位，下颌骨正中颏部联合部骨折,	左condyle，右condyle，sym	3	2	1	22	1	1	1	2	1	2	2	2	1	2	1	2	2	2	2	2	1	1	2	2	双侧髁突骨折 左颈部右高位	3
##									2006.10.31	2006.11.10	10	服务员	economic active	2	4	2006.8.3	2006.11.3	90	car车祸car	3cm，功能障碍，双侧髁突颈部骨折片前内下移位，无法复位，遂摘除，关节成形	颜面部外伤清创缝合	左/右侧髁突粉碎性骨折，下颌骨正中颏部颏部骨折	左condyle，右condyle，sym	3	2	2	21	1	2	1	2	1	2	2	2	1	2	1	2	2	2	2	2	1	1	2	2	双侧髁突粉碎性骨折	5
##									2008.1.2	2008.1.18	16	工人	worker	2	4	2007.12.27	2008.1.7	11	car车祸伤car	1cm，咬合紊乱，功能障碍，双侧关节区压痛，双侧髁突颈部以上粉碎性骨折	颌面部	左/右侧髁突粉碎性骨折，下颌骨正中颏部骨折	左condyle，右condyle，sym	3	2	1	23	1	1	1	1	1	2	2	2	1	2	1	2	2	2	2	2	1	1	2	2	双侧髁突粉碎性骨折	5
##									2009.10.15	2009.10.30	15	学生	student	1	4	2009.10.15	2009.10.22	7	fall ground摔伤致颌面部外伤fall	3cm，功能障碍，双侧耳屏前区压痛，双侧髁突囊内嵴骨折，内侧移位，摘除关节成形	颏下可见长约4cm创口	左/右侧髁突囊内高位骨折，下颌正中颏部颏部骨折	左condyle，右condyle，sym	3	2	1	17	2	1	1	2	1	2	2	2	1	2	1	2	2	2	2	2	1	1	2	2	双侧髁突囊内高位骨折	0内嵴劈裂性骨折，内侧移位
##									2005.9.18	2005.9.26	8	电焊工	worker	2	2	2005.9.13	2005.9.21	8	fall ground不慎摔倒fall	0.5cm，江洪红，咬合紊乱，功能障碍，前牙开合，双侧关节区压痛，右侧髁突内嵴骨折游离缺损，在关节囊内，摘除，左侧髁突大部分折断并向下内游离，长钛钉固定	右下唇，右上唇，左颧面部	左/右侧髁突囊内高位高位骨折，下颌骨正中颏部颏部骨折	左condyle，右condyle，sym	3	2	1	24	1	1	1	1	1	2	2	2	1	2	1	2	2	2	2	2	1	1	2	2	双侧髁突囊内高位高位骨折	0内嵴斜形骨折，脱出关节窝
##									2002.6.5	2002.6.18	13	无业	unemployed	2	6	2002.6.1	2002.6.10	9	car车祸	0.3cm，咬合紊乱，功能障碍，双侧关节区压痛，无法触及关节活动度，右下12左下12松动，双侧髁突颈部骨折应该脱出了关节窝	面部多处外伤	左/右侧髁突基底部骨折，下颌正中颏部骨折	左condyle，右condyle，sym	3	2	1	25	1	1	1	1	2	2	2	2	1	2	1	2	2	2	2	2	1	1	2	2	双侧髁突基底部骨折	4
##									2008.9.16	2008.9.27	11	民工	migrant workers	2	5	2008.8.29	2008.9.18	20	fall high高处跌落fall high	2cm，咬合紊乱，功能障碍，关节动度减弱，右侧下牙向前下移位，左侧下牙向后内移位	颏部	左/右侧髁突粉碎性骨折，下颌正中颏部骨折	左condyle，右condyle，sym	3	2	1	36	2	1	1	1	2	2	2	2	1	2	1	2	2	2	2	2	1	1	2	2	双侧髁突粉碎性骨折	5
##									2002.3.6	2002.3.18	12	无业	unemployed	2	7	2002.3.3	2002.3.11	8	fall ground不慎摔伤fall	1.5cm，咬合紊乱，功能障碍，双侧关节区压痛，前牙开合，右侧后牙早接触，右下1左下1叩痛，右侧髁突颈部游离骨折，应该脱出了关节窝，断端后下移位，左髁突颈部骨折内弯成角，应该在关节窝内	颏部	左/右侧髁突骨折， 左基底右颈部，下颌颏部正中骨折	左condyle，右condyle，sym	3	2	2	32	2	1	1	1	2	2	2	2	1	2	1	2	2	2	2	2	1	1	2	2	双侧髁突骨折 左基底右颈部	3
##									2006.7.4	2006.7.17	13	公务员	government staff	2	2	2006.6.20	2006.7.7	17	motor与摩托motor车相撞	2.5cm，咬合紊乱，左关节区压痛，双侧关节活动度降低，开合，后牙早接触，中线偏右，右侧髁颈部骨折明显游离内下移位，应该脱出了关节窝，左侧髁颈骨折无明显移位		左/右侧髁突颈部骨折，下颌骨正中颏部颏部骨折	左condyle，右condyle，sym	3	2	1	41	2	2	2	2	2	1	2	2	1	2	1	2	2	2	2	2	1	1	2	2	双侧髁突颈部骨折	1
##									2008.10.17	2008.11.3	17	农民	peasant	2	2	2008.10.7	2008.10.23	16	car车祸car	3.7cm，	外院头4至5天昏迷	左/右侧髁突囊内高位骨折，下颌颏部骨折	左condyle，右condyle，sym	3	2	2	23	2	2	1	2	1	2	2	2	1	2	1	2	2	2	2	2	1	2	2	1	双侧髁突囊内高位骨折	0内嵴骨折
##									2002.1.16	2002.2.4	19	职工	company staff	2	2	2002.1.15	2002.1.29	14	fall high 2米高处摔落	0.8cm，咬合紊乱，功能障碍，左上1缺失，右上1三度松动，双侧髁突颈部下方骨折，右侧断端间移位形成夹角，左侧重叠移位，右侧脱出关节窝，左侧应该在关节窝内	颏部，上下唇	左/右侧髁突骨折，（左颈部，右基底部），下颌颏部正中区粉碎性/	左condyle，右condyle，sym	3	2	1	40	1	1	1	2	1	2	2	2	1	2	1	2	2	2	2	2	1	2	2	1	双侧髁突骨折（左颈部，右基底部）	4
##									2009.1.19	2009.1.30	11	无业	unemployed	2	6	2009.1.17	2009.1.22	5	motor骑摩托motor车与麻木车相撞	1.5cm，咬合紊乱，功能障碍，双侧关节区压痛，左侧髁突突出于关节窝外，右侧髁突颈部骨折前内下移位，应该脱出关节窝	颏部	左/右侧髁突颈部骨折，下颌骨颏部骨折,	左condyle，右condyle，sym	3	2	1	17	2	1	1	1	1	2	2	2	1	2	1	2	2	2	2	2	1	1	2	2	双侧髁突颈部骨折	4
##									2007.7.20	2007.8.2	13	无业	unemployed	2	7	2007.7.8	2007.7.25	17	fall high高处跌落fall high	1cm，咬合紊乱，功能障碍		左/右侧髁突囊内高位矢状骨折，下颌骨颏部骨折,	左condyle，右condyle，sym	3	2	1	25	2	2	2	2	1	2	2	2	1	2	1	2	2	2	2	2	1	2	2	1	双侧髁突囊内高位矢状骨折	0矢状骨折
##									2003.10.6	2003.10.16	10	无业	unemployed	1	2	2003.10.7	2003.10.13	6	bike骑自行车摔倒	2.5cm，咬合紊乱，功能障碍，双侧关节区可触及少许动度，应该都在关节窝内，前牙开合，后牙早接触，左上1右上3冠折，右上12脱位，右下6左下6松动	颏部，上唇	左/右侧髁突颈部骨折，下颌正中颏部骨折	左condyle，右condyle，sym	3	2	1	25	1	1	1	2	1	1	2	2	1	2	1	2	2	2	2	2	1	1	2	2	双侧髁突颈部骨折	3
##									2007.11.26	2007.12.7	11	营业员	company staff	2	5	2007.11.23	2007.11.29	6	motor摩托motor车摔倒	1cm，咬合紊乱，功能障碍，双侧关节区膨隆压痛，有骨擦音，活动度减弱，前牙开合4mm，后牙早接触，右侧髁突颈部骨折，髁头位于下颌升支内侧，粉碎成两块，无固定价值，摘除，关节成形，左侧髁颈骨折，髁突位于升支内侧，复位后长钛钉固定	颏部	左/右侧髁突颈部骨折，下颌颏部骨折	左condyle，右condyle，sym	3	2	1	49	2	1	1	1	1	2	2	2	1	2	1	2	2	2	2	2	1	1	2	2	双侧髁突颈部骨折	4
##									2000.12.26	2001.1.8	13	无业	unemployed	2	7	2000.12.14	2001.1.3	20	car车祸致下颌骨外伤	3.1cm，咬合紊乱，功能障碍，双侧关节区压痛，双侧关节活动不明显，左下12缺失，前牙开合，后牙早接触，下颌骨后缩，双侧髁突基底部骨折游离，骨断端明显移位，应该脱出关节窝，取出后复位固定	颏下	左/右侧髁突颈部骨折，下颌骨颏部正中粉碎性骨折	左condyle，右condyle，sym	3	2	1	24	2	1	1	1	2	2	2	2	1	2	1	2	2	2	2	2	1	1	2	2	双侧髁突颈部骨折	4
##									2006.10.11	2006.10.25	14	油漆工人	company staff	2	2	2006.10.3	2006.10.17	14	motor骑摩托motor车摔倒	1.8cm，功能障碍，右侧关节区压痛，双侧髁突活动度减弱，关节区压痛，双侧髁突矢状骨折，断端前下移位		左/右侧髁突头部高位矢状骨折，下颌骨正中颏部骨折	左condyle，右condyle，sym	3	2	1	28	2	2	2	1	2	2	2	2	1	2	1	2	2	2	2	2	1	1	2	2	双侧髁突头部高位矢状骨折	0矢状骨折，前下移位
##									2009.2.16	2009.2.25	9	无业	unemployed	2	3	2009.2.11	2009.2.20	9	fall ground摔倒fall	1.5cm，双侧关节区明显压痛，开口痛，双侧髁突高位粉碎性骨折摘除，关节成形	下唇	左/右侧髁突高位骨折，下颌颏部骨折	左condyle，右condyle，sym	3	2	1	20	2	1	1	1	2	2	2	2	1	2	1	2	2	2	2	2	1	1	2	2	双侧髁突高位骨折	0粉碎性
##									2007.6.22	2007.7.4	12	学生	student	2	4	2007.6.21	2007.6.27	6	sport运动时摔倒sport	3cm，咬合紊乱，功能障碍，双侧侧关节区压痛，左侧为甚，前牙开合，左侧后牙早接触，右侧髁突稍向内侧倾斜，无明显移位	颏部	左/右侧髁突骨折， 左高位右颈部，下颌正中颏部联合部骨折	左condyle，右condyle，sym	3	2	1	19	2	1	1	2	2	1	2	2	1	2	1	2	2	2	2	2	1	1	2	2	双侧髁突骨折 左高位右颈部	0内嵴骨折
##									2008.1.2	2008.1.18	16	泥瓦工	worker	2	7	2007.12.16	2008.1.8	23	fall high高空坠落fall high	1cm，咬合紊乱，功能障碍，双侧关节区压痛，右侧髁突内1/2矢状纵折成数个骨折碎片，压迫外侧髁突向关节窝外侧移位，摘除之，左侧髁突粉碎性骨折，摘除之，双侧髁突成形		左/右侧髁突高位骨折， 左粉碎性右高位，下颌骨颏部骨折	左condyle，右condyle，sym	3	2	1	25	2	2	2	1	2	1	2	2	1	2	1	2	2	2	2	2	1	2	1	2	双侧髁突高位骨折 左粉碎性右高位	5
##									2009.1.13	2009.1.21	8	无业	unemployed	2	3	2009.1.28	2009.1.16	13	motor骑摩托motor车摔倒	2.5cm，咬合紊乱，功能障碍，右关节区压痛，前牙开合，后牙早接触，左侧髁突颈部骨折，一关节钉固定	颏部，上唇正中	左/右侧髁突骨折， 左颈部右高位，下颌骨正中颏部骨折	左condyle，右condyle，sym	3	2	1	26	1	1	1	2	2	2	2	2	1	2	1	2	2	2	2	2	1	1	2	2	双侧髁突骨折 左颈部右高位	3
##									2007.2.27	2007.3.13	14	学生	student	2	7	2007.2.25	2007.3.6	9	motor被摩托motor车撞倒	0.5cm，咬合紊乱，功能障碍，双侧关节区压痛，双侧髁突高位骨折，均应该在关节窝内	颏下，右下唇，右上唇	左/右侧髁突高位囊内骨折，下颌骨正中颏部颏部骨折	左condyle，右condyle，sym	3	2	1	16	1	1	1	2	2	2	2	2	1	2	1	2	2	2	2	2	1	1	2	2	双侧髁突高位囊内骨折	0关节窝内
##									2007.11.20	2007.12.1	11	学生	student	2	7	2007.11.18	2007.11.23	5	fall ground晕倒摔伤	1.3cm，咬合紊乱，功能障碍，双侧关节区压痛，右侧为甚，中线左偏1mm,	颏部	左/右侧髁突高位内嵴斜形骨折，下颌正中颏部骨折	左condyle，右condyle，sym	3	2	1	20	2	1	1	2	2	2	2	2	1	2	1	2	2	2	2	2	1	1	2	2	双侧髁突高位内嵴斜形骨折	0内嵴斜形
##									2006.11.13	2006.11.22	9	农民	peasant	2	1	2006.10.30	2006.11.15	16	car车祸伤car	2cm，咬合紊乱，功能障碍，左后牙早接触，左前牙及右侧牙开合	颏部	左/右侧髁突骨折， 左颈部右高位，下颌骨正中颏部骨折	左condyle，右condyle，sym	3	2	1	40	2	1	1	2	2	2	2	2	1	2	1	2	2	2	2	2	1	1	2	2	双侧髁突骨折 左颈部右高位	3
##									2006.4.11	2006.4.21	9	学生	student	2	4	2006.4.6	2006.4.13	7	bike自行车摔倒bike	1.5cm，咬合紊乱，功能障碍，右耳前区压痛，弹响，双侧髁突骨折骨断端成角移位	颏部	左/右侧髁突骨折， 左颈部右高位，下颌正中颏部骨折	左condyle，右condyle，sym	3	2	1	18	2	1	1	2	2	2	2	2	1	2	1	2	2	2	2	2	1	1	2	2	双侧髁突骨折 左颈部右高位	2
##									2000.4.14	2000.4.29	15	学生	student	2	5	2000.4.14	2000.4.20	6	fall ground摔倒	1.5cm，咬合紊乱，功能障碍，双侧关节区压痛，右侧髁突骨折前下移位，左侧髁突颈部骨折成角形45°，断端无错位	颏部	左/右侧髁突骨折， 左颈部右高位,下颌颏部正中斜形骨折	左condyle，右condyle，sym	3	2	1	10	2	1	1	2	2	2	2	2	1	2	1	2	2	2	2	2	1	1	2	2	双侧髁突骨折 左颈部右高位	4
##									2001.10.23	2001.10.31	8	农民	peasant	2	3	2001.10.3	2001.10.26	23	motor骑摩托车摔倒	2cm，咬合紊乱，功能障碍，左侧关节活动差，右侧关节窝凹陷，前牙无咬合，左右髁突基底部骨折断端成角	颏部	左/右侧髁突基底部陈旧性骨折，下颌正中颏部斜形骨折	左condyle，右condyle，sym	3	2	1	21	2	1	1	2	2	2	2	2	1	2	1	2	2	2	2	2	1	1	2	2	双侧髁突基底部陈旧性骨折	3
##									2007.1.31	2007.2.13	13	农民	peasant	2	2	2007.1.30	2007.2.5	6	car车祸car	2.1cm，咬合紊乱，功能障碍，双侧耳前区压痛，前牙开合，双侧髁突颈部骨折，错位，应该在关节窝内，游离后复位固定	颏部	左/右侧髁突颈部骨折，下颌骨颏部正中颏部联合骨折	左condyle，右condyle，sym	3	2	1	23	2	1	1	2	2	2	2	2	1	2	1	2	2	2	2	2	1	1	2	2	双侧髁突颈部骨折	3
##									2000.9.16	2000.10.3	17	学生	student	1	6	2000.9.16	2000.9.25	9	bike骑自行车与摩托车相撞	1.5cm，咬合紊乱，功能障碍，双侧关节区压痛，双侧后牙早接触，前牙开合	颏部	左/右侧髁突颈部骨折，下颌正中颏部骨折	左condyle，右condyle，sym	3	2	2	16	2	1	1	2	2	2	2	2	1	2	1	2	2	2	2	2	1	1	2	2	双侧髁突颈部骨折	3
##									2006.7.7	2006.7.19	12	教师	teacher	2	4	2006.7.6	2006.7.11	5	fall ground摔倒fall	2cm，咬合紊乱，功能障碍，双侧关节区压痛，左侧髁突内嵴1/2骨折片游离	颏部	左/右侧髁突囊内高位骨折，下颌骨正中颏部稍靠左侧线型骨折	左condyle，右condyle，sym	3	2	1	38	2	1	1	2	2	2	2	2	1	2	1	2	2	2	2	2	1	1	2	2	双侧髁突囊内高位骨折	0内嵴骨折片游离
##									2008.7.11	2008.7.28	17	退休	retired	2	2	2008.7.8	2008.7.18	10	fall ground摔倒fall	2.5cm，咬合紊乱，功能障碍，双侧耳前区压痛，前牙开合，后牙早接触	颏部，下唇	左/右侧髁突粉碎性骨折，下颌颏部骨折	左condyle，右condyle，sym	3	2	2	53	2	1	1	2	2	2	2	2	1	2	1	2	2	2	2	2	1	1	2	2	双侧髁突粉碎性骨折	5
##									2000.1.3	2000.1.21	18	教师	teacher	2	5	1999.12.31	2000.1.13	13	bike骑自行车时摔倒	2.5cm，咬合紊乱，前牙开合，双侧关节区压痛，双侧骨断端向内下呈角度移位，双侧髁突顶端均移位	颏部，下唇	左/右侧髁突骨折， 左基底右颈部，下颌颏部正中骨折无移位不需固定	左condyle，右condyle，sym	3	2	1	45	2	1	1	2	2	2	2	2	1	2	1	2	2	2	2	2	1	1	2	2	双侧髁突骨折 左基底右颈部	3
##									2009.9.7	2009.9.17	10	学生	student	2	1	2009.8.31	2009.9.9	9	fall high高处跌落fall high	3cm,功能障碍，全口后牙均不同程度粉碎性碎裂或冠折，部分前牙松动，右侧髁突高位矢状纵裂骨折并下颌关节脱位，脱出关节窝，左侧髁基底部骨折，前内下明显错位，在关节窝内	颏部4cm撕裂伤当地医院清创缝合	左/右侧髁突骨折， 左基底部右高位，下颌颏部粉碎性骨折	左condyle，右condyle，sym	3	2	1	22	2	1	1	2	2	2	2	2	1	2	1	2	2	2	2	2	1	1	2	2	双侧髁突骨折 左基底部右高位	3
##									2002.1.30	2002.2.10	11	锻工	worker	1	3	2002.1.30	2002.2.4	5	assault被铁棒击伤	3cm，咬合紊乱，功能障碍，右下颌牙早接触，右侧髁颈部骨折，断端重叠移位，应该在关节窝内，左髁突高位脱帽骨折	颏部肿胀，右颈上部皮肤裂伤	左/右侧髁突骨折， 左高位右颈部，下颌骨正中颏部斜形对称左/右线骨折	左condyle，右condyle，sym	3	2	1	55	2	1	1	2	2	2	2	2	1	2	1	2	2	2	2	2	1	1	2	2	双侧髁突骨折 左高位右颈部	0脱帽骨折，关节窝内
##									2004.11.30	2004.12.10	10	学生	student	2	4	2004.11.25	2004.12.3	8	motor乘摩托车受伤	1.5cm，功能障碍，双侧关节压痛，右侧髁突矢状骨折片前内下移位，较小摘除，左侧髁突矢状骨折前内下移位，骨折片较大，固定	下唇	左/右侧髁突囊内高位嵴高位矢状骨折，下颌正中颏部骨折	左condyle，右condyle，sym	3	2	1	15	2	1	1	2	2	2	2	2	1	2	1	2	2	2	2	2	1	1	2	2	双侧髁突囊内高位嵴高位矢状骨折	0内嵴矢状骨折，前内下移位
##								145907	2009.5.26	2009.6.8	13	儿童	child	2	7	2009.5.24	2009.5.31	7	car车祸致面部疼痛	开口1cm，咬合紊乱	双侧眶下区、鼻旁、下颌颏部肿胀，上唇牙龈撕裂	左侧髁突骨折，右侧髁突骨折，下颌正中颏部骨折	左condyle，右condyle，sym	3	2	1	3	1	2	1	2	2	2	2	2	1	2	1	2	2	2	2	2	1	1	2	2	双侧髁突骨折，
##									2009.9.14	2009.9.25	11	学生	student	2	2	2009.8.25	2009.9.17	23	car被车撞倒car	因上下颌牙弓栓结无法观察，双侧耳前区扪压痛，左侧为甚，左侧耳后可及移位骨折断端，右上1冠折，右侧髁突骨折前内侧移位，长螺钉固定，将前移的关节盘复位，左侧髁基底部骨折后外移位，应该在关节窝内	当地医院紧急处理一周后行下颌骨颏部骨折内固定+上下颌牙弓栓结固定	左/右侧髁突骨折， 左基底右高位，下颌正中颏部颏部骨折	左condyle，右condyle，sym	3	2	2	17	2	2	1	2	2	2	2	2	1	2	1	2	2	2	2	2	1	1	2	2	双侧髁突骨折 左基底右高位	3
##		115	75					136877	2008.9.16	2008.9.27	11	民工	migrant workers	2	3	2008.8.27	208.9.18	22	fall high不慎从高处坠落	开口一度受限，咬合紊乱		左侧髁突粉碎性骨折，右侧髁突粉碎性骨折，下颌正中颏部骨折	左condyle，右condyle，sym	3	2	1	36	2	2	2	2	2	2	2	2	1	2	1	2	2	2	2	2	1	1	2	2	双侧髁突粉碎性骨折，
##									2006.6.21	2006.7.4	13	学生	student	2	4	2006.6.1	2006.6.26	25	car车祸伤car	2cm，功能障碍，双侧关节区牙压痛，双侧髁突基底部骨折前内移位，断端错位，应该在关节窝内		左/右侧髁突基底部骨折，下颌正中颏部联合骨折	左condyle，右condyle，sym	3	2	1	19	2	2	2	2	2	2	2	2	1	2	1	2	2	2	2	2	1	1	2	2	双侧髁突基底部骨折	3
##									2006.6.23	2006.7.5	12	公务员	government staff	2	5	2006.6.16	2006.6.27	11	car车祸伤car	2.5cm，咬合紊乱，功能障碍，双侧耳前区压痛，前牙开合，后牙早接触，右侧髁突颈部骨折向内侧移位，左侧髁突颈部骨折向内侧旋转移位，应该都在关节窝内，只是左侧不知旋转是否是成角或倒置（李智描述）		左/右侧髁突颈部骨折，下颌正中颏部联合骨折（对位尚好）	左condyle，右condyle，sym	3	2	1	29	2	2	2	2	2	2	2	2	1	2	1	2	2	2	2	2	1	1	2	2	双侧髁突颈部骨折	2
##									2006.4.27	2006.5.15	18	教师	teacher	2	7	2006.5.28	2006.4.30	33	car车祸car	2.5cm，咬合紊乱，功能障碍，双侧关节动度减弱，压痛，前牙开合，双侧髁突骨折游离移位至乙状切迹以下，脱出关节窝		左/右侧髁突颈部骨折，下颌骨正中颏部骨折	左condyle，右condyle，sym	3	2	2	25	2	2	2	2	2	2	2	2	1	2	1	2	2	2	2	2	1	1	2	2	双侧髁突颈部骨折	4
##									2009.12.21	2009.12.29	8	农民	peasant	2	4	2009.12.17	2009.12.24	7	car车祸car	1.5cm，吴平洲，咬合紊乱，张口疼痛，关节区压痛，双侧颞颌关节脱位，髁突骨折片前内下移位	额面及下颌下缘多处缝线	左/右侧髁突骨折， 左基底右高位，下颌正中颏部颏部骨折，右侧喙突骨折，	左condyle，右condyle，sym，右coronoid	4	2	1	49	1	1	1	1	2	1	2	2	1	2	1	2	2	1	2	2	1	1	2	2	双侧髁突骨折 左基底右高位	4
##									2007.8.1	2008.8.16	15	农民	peasant	2	6	2007.6.30	2007.8.9	40	car车祸car	2cm，咬合紊乱，功能障碍，双侧关节区压痛，无明显凹陷，双侧髁突颈部骨折游离于下颌升支的内下方	颏部，下唇中部	左/右侧髁突基底部骨折，下颌骨正中颏部联合，左下颌骨体部（颏孔区）纵形骨折，	左condyle，右condyle，sym，左body	4	2	2	47	2	1	1	1	1	1	1	2	1	2	1	1	2	2	2	2	1	1	2	2	双侧髁突基底部骨折	4
##									2009.6.30	2009.7.9	10	无业	unemployed	2	6	2009.6.20	2009.7.6	36	fall high从2楼高处坠落fall high	2.0cm，右侧关节区压痛明显，张口无弹响，咬合紊乱，功能障碍，右侧髁突头内侧骨折，左侧髁突基底部骨折应该在关节窝内，断端错位	颏下部撕裂在当地清创缝合	左/右侧髁突骨折， 左基底右高位，下颌骨正中颏部骨折，左侧下颌升支部骨折，	左condyle，右condyle，sym，左ramus	4	2	2	57	2	1	1	2	1	2	1	1	1	2	1	2	1	2	2	2	1	1	2	2	双侧髁突骨折 左基底右高位	3
##									2009.5.4	2009.5.12	8	自由职业	other	2	2	2009.4.28	2009.5.7	10	fall high从四楼高处跳下fall high	2cm、双侧髁突骨折脱位，咬合紊乱，功能障碍，开口明显偏斜、关节区无明显活动度，双侧关节区无明显活动感双侧髁突骨折断端脱位于前内侧	下唇软组织撕裂伤在当地缝合	左/右侧髁突骨折，（右侧囊内高位，左侧髁颈部），右侧下颌颏孔区骨折，	左condyle，右condyle，右body	3	2	2	18	2	1	1	2	1	1	1	1	1	2	2	1	2	2	2	2	1	1	2	2	双侧髁突骨折（右侧囊内高位，左侧髁颈部）	4
##		120	80					144922	2009.4.24	2009.5.7	13	学生	student	2	4	2009.4.9	2009.4.28	19	fall high从3层楼上摔下	开口1cm，咬合紊乱	双侧关节区扪痛明显，口内牙龈粘膜撕裂	左侧下颌骨髁突骨折，右侧下颌骨髁突骨折，右侧下颌骨体部骨折	左condyle，右condyle，右body	3	2	1	14	1	2	1	1	2	1	2	1	1	2	2	1	2	2	2	2	1	2	2	1	双侧下颌骨髁突骨折，
##									2009.4.24	2009.5.7	13	学生	student	1	2	2009.3.31	2007.4.28	28	fall high高处坠落伤fall high	1cm、咬合紊乱、关节功能障碍，双侧关节区压痛，		左/右侧髁突囊内高位骨折，右侧下颌骨体部骨折，	左condyle，右condyle，右body	3	2	1	14	2	2	2	1	2	1	2	1	1	2	2	1	2	2	2	2	1	2	2	1	双侧髁突囊内高位骨折	0
##									2007.2.6	2007.2.15	9	农民	peasant	2	3	2007.1.31	2007.2.8	8	bike骑自行车与摩托车相撞	2cm，咬合紊乱，功能障碍，双侧关节区压痛，双侧髁突高位骨折，断端明显下内移位	颏部	左/右侧髁突高位骨折，下颌骨右侧体部骨折,	左condyle，右condyle，右body	3	2	1	53	2	1	1	2	2	1	2	1	1	2	2	1	2	2	2	2	1	1	2	2	双侧髁突高位骨折	0脱帽骨折，明显下内移位
##									2001.5.18	2001.6.8	21	服务员	economic active	2	3	2001.5.2	2001.5.30	28	fall high三楼摔下	3cm,咬合紊乱，双侧耳前区压痛，后牙早接触，右上12左上12冠折		左/右侧髁突颈部骨折，右下颌骨体部斜形骨折	左condyle，右condyle，右body	3	2	1	27	2	2	2	2	1	2	2	1	1	2	2	1	2	2	2	2	1	1	2	2	双侧髁突颈部骨折	4
##									2007.10.30	2007.11.5	6	农民	peasant	2	5	2007.10.26	2007.11.2	7	fall high二楼摔下fall high	1.5cm，咬合紊乱，功能障碍，双侧髁突内侧突骨折，内前下移位，关节囊破裂，关节盘后移位，剥离肌肉附丽，内固定钛钉固	颏部	左/右侧髁突高位内侧突骨折，右下颌骨颏孔区骨折,	左condyle，右condyle，右body	3	2	1	48	2	1	1	2	2	2	2	1	1	2	2	1	2	2	2	2	1	1	2	2	双侧髁突高位内侧突骨折	0内嵴骨折内前下移位
##									2007.10.22	2007.11.1	10	工人	worker	2	1	2007.10.15	2007.10.24	9	fall high二楼摔下fall high	2cm，功能障碍，双侧关节区压痛，活或动度减弱，左侧髁突完全骨折，断端前下移位，双侧长螺钉固定	颏部，下唇	左/右侧髁突囊内高位骨折，右侧下颌体部骨折	左condyle，右condyle，右body	3	2	1	33	2	1	1	2	1	1	1	2	1	2	2	1	2	2	2	2	1	1	2	2	双侧髁突囊内高位骨折	0前下移位
##									2002.1.13	2002.1.25	12	农民	peasant	2	2	2002.1.8	2002.1.17	9	car车祸伤	1.2cm，咬合紊乱，功能障碍，双侧耳前区压痛，下颌右偏，右下23松动，右侧上下4567对刃，右侧上下3至左侧上下7深覆盖，双侧髁突高位囊内嵴骨折前下移位	颏部	左/右侧髁状突囊内高位骨折，右下颌骨体部骨折	左condyle，右condyle，右body	3	2	2	40	2	1	1	1	2	2	2	2	1	2	2	1	2	2	2	2	1	1	2	2	双侧髁状突囊内高位骨折	0内嵴骨折，关节窝内
##									2009.1.5	2009.1.19	14	无业	unemployed	2	2	2008.12.23	2009.1.8	16	fall ground摔倒fall	1.5cm，咬合紊乱，功能障碍，双侧关节区压痛，	右侧颌下	左/右侧髁突骨折， 左粉碎性右基底0，右侧下颌骨体部骨折,继续颌间牵引三周	左condyle，右condyle，右body	3	2	1	18	2	1	1	1	2	2	2	2	1	2	2	1	2	2	2	2	1	1	2	2	双侧髁突骨折 左粉碎性右基底0	5
##									2009.6.10	2009.7.1	21	无业	unemployed	2	3	2009.6.3	2009.6.15	12	fall high高空坠落伤fall high	1.5cm、双侧关节区压痛、咬合紊乱，功能障碍，右侧髁突骨折断端位于髁突颈部的内前方，长螺钉固定，左侧关节囊撕脱于关节窝外下方，左侧髁突颈内前方找到两块断端，脱出了关节窝	当地医院清创缝合	左/右侧髁突骨折， 左基底右高位，右下颌体部粉碎性骨折	左condyle，右condyle，右body	3	2	1	16	2	1	1	2	2	1	2	2	1	2	2	1	2	2	2	2	1	1	2	2	双侧髁突骨折 左基底右高位	4
##									2002.9.16	2002.9.27	11	运输工人	company staff	1	6	2002.9.14	2002.9.19	5	motor骑摩托车撞伤	1.2cm，咬合紊乱，功能障碍，左耳前区压痛，面部不对称，右下6缺失，左侧髁突骨折断端重叠移位，右侧髁突线形纵形骨折，断端无移位		左/右侧髁突骨折， 左颈部右高位，右侧下颌骨体部骨折	左condyle，右condyle，右body	3	2	1	29	2	2	2	2	2	1	2	2	1	2	2	1	2	2	2	2	1	1	2	2	双侧髁突骨折 左颈部右高位	3
##									2002.3.1	2002.3.13	12	农民	peasant	2	4	2002.2.14	2002.3.8	22	bike自行车摔倒	2cm，功能障碍，下颌后缩，双侧耳前区压痛，活动度差，左下45缺失	颏部	左/右侧髁状突囊内高位骨折，右下颌体部斜线性骨折	左condyle，右condyle，右body	3	2	1	32	2	1	1	2	2	1	2	2	1	2	2	1	2	2	2	2	1	1	2	2	双侧髁状突囊内高位骨折	0内嵴斜形骨折
##									2007.8.28	2007.9.7	10	学生	student	2	7	2007.8.19	2007.8.30	11	sport军训摔倒sport	3cm，咬合紊乱，功能障碍，双侧关节区压痛，右侧髁突颈部完全骨折，断端内下移位，左侧髁突高位矢状骨折游离脱位	颏部	左/右侧髁突骨折， 左高位右颈部，右下颌体部骨折	左condyle，右condyle，右body	3	2	1	15	2	1	1	2	2	2	2	2	1	2	2	1	2	2	2	2	1	1	2	2	双侧髁突骨折 左高位右颈部	0矢状骨折，脱出关节窝
##									2008.10.13	2008.10.24	11	学生	student	2	1	2008.10.6	2008.10.16	10	motor坐摩托motor车摔倒	2.5cm，咬合紊乱，功能障碍，关节区压痛，左侧髁颈部骨折分两块，摘除成形，右侧髁突纵形裂缝，摘除成形	颏部	左/右侧髁突颈部骨折，右下颌骨体部骨折	左condyle，右condyle，右body	3	2	2	15	2	1	1	2	2	2	2	2	1	2	2	1	2	2	2	2	1	1	2	2	双侧髁突颈部骨折	4
##									2005.9.1	2005.9.16	15	工人	worker	2	4	2005.7.28	2005.9.7	41	fall groundCO中毒摔伤fall	1.5cm，咬合紊乱，前牙开合，后牙早接触，左侧髁突骨折断端位于下颌升支内侧并有粘连，右侧髁突骨折片前内侧移位，发生粘连，双侧均保存翼外肌附着	下颌前区	左/右侧髁突颈部上端骨折，下颌右颏孔区骨折	左condyle，右condyle，右body	3	2	2	39	2	1	1	2	2	2	2	2	1	2	2	1	2	2	2	2	1	1	2	2	双侧髁突颈部上端骨折	3
##									2003.1.21	2003.1.31	10	无业	unemployed	2	3	2003.1.1	2003.1.23	22	fall high五米高处摔下	1cm，咬合紊乱，功能障碍，张口弹响，后牙早接触，双侧关节盘前下移位		左/右侧髁突高位外嵴少部分骨折，右侧下颌体部骨折	左condyle，右condyle，右body	3	2	1	31	2	2	2	2	2	2	2	2	1	2	2	1	2	2	2	2	1	1	2	2	双侧髁突高位外嵴少部分骨折	0外籍骨折，脱出关节窝
##									2009.3.17	2009.4.3	17	学生	student	2	1	2009.3.16	2009.3.25	9	bike骑车时摔倒颏部着地bike	0.7cm，咬合紊乱，双侧关节区压痛，前牙开合，后牙早接触，双侧髁突颈部骨折并脱位，骨折片下移位	颏部	左/右侧髁突颈部骨折，右侧下颌骨颏部、体部各一处骨折，	左condyle，右condyle，右body，右sym	4	2	2	21	2	1	1	2	2	2	1	2	1	2	1	1	2	2	2	2	1	2	1	2	双侧髁突颈部骨折	4
##									2008.1.25	2008.2.4	10	工人	worker	2	3	2008.1.2	2008.1.29	27	fall high高处跌落fall high	1.5cm，咬合紊乱，功能障碍，双侧关节活动度减弱，前牙开合，后牙早接触，双侧髁突高位骨折片前内侧移位，均摘除骨折碎片		左/右侧髁突囊内高位骨折，下颌左/右侧下颌骨体部（颏孔区）骨折,	左condyle，右condyle，右body，左body	4	2	1	46	2	2	2	1	2	1	1	1	1	2	2	1	2	2	2	2	1	1	2	2	双侧髁突囊内高位骨折	0前内侧移位
##									2008.11.17	2008.11.25	38	学生	student	2	7	2008.11.16	2008.11.20	4	fall high六米高处坠落伤fall high	1cm，咬合紊乱，功能障碍，双侧关节区压痛，	颏部，下唇皮肤和粘膜	左/右侧髁突高位骨折，右下颌骨颏部骨折，	左condyle，右condyle，右sym	3	2	1	18	2	1	1	2	1	1	1	1	1	2	1	2	2	2	2	2	1	1	2	2	双侧髁突高位骨折	0脱出关节窝
##									2009.10.15	2009.10.27	12	工人	worker	2	2	2009.10.6	2009.10.20	14	work被机器碰伤work	3.5cm,咬合紊乱，右侧后牙早接触，左侧完全无咬合，左侧颞颌关节开闭口时弹响，右侧髁突矢状骨折，内侧嵴内侧移位，左侧髁突基底骨折向前内侧旋转移位，下颌升支上抬形成错位，应该在关节窝内	下颌颏部可见缝线	左/右侧髁突骨折， 左基底右高位，右下颌颏部（12之间）骨折，	左condyle，右condyle，右sym	3	2	1	33	2	1	1	1	1	1	2	2	1	2	1	2	2	2	2	2	1	1	2	2	双侧髁突骨折 左基底右高位	3
##									2009.4.13	2009.4.24	11	学生	student	2	7	2009.4.12	2009.4.16	4	fall ground颏部着地fall	1cm，咬合紊乱，功能障碍，双侧关节区压痛，双侧髁突高位骨折断端位于前内侧，长螺钉固定	颏下	左/右侧髁突高位骨折，右下颌颏部骨折	左condyle，右condyle，右sym	3	2	1	21	2	1	1	1	2	1	2	2	1	2	1	2	2	2	2	2	1	1	2	2	双侧髁突高位骨折	0前内侧移位
##									2007.9.3	2007.9.13	10	工人	worker	2	7	2007.9.2	2007.9.6	4	sport跑步摔倒sport	0.5cm,咬合紊乱，功能障碍，双侧髁突高位骨折片内下移位	颏部	左/右侧髁突囊内高位骨折，右下颌骨颏部骨折	左condyle，右condyle，右sym	3	2	1	26	2	1	1	1	2	1	2	2	1	2	1	2	2	2	2	2	1	1	2	2	双侧髁突囊内高位骨折	0内下移位
##									2009.8.14	2009.8.27	13	工人	worker	2	4	2009.8.13	2009.8.19	6	work车间内撞伤颏部着地work	1cm,咬合紊乱，功能障碍，开口型右偏，中线右偏，颏部右偏，前牙开合，双侧关节区压痛，右侧髁突颈部骨折脱出关节窝，左侧髁突移位，在关节窝内	颏部横行创口4cm已在外院缝合	左/右侧髁突颈部骨折，右侧下颌颏部（23之间）骨折	左condyle，右condyle，右sym	3	2	2	19	2	1	1	2	2	2	2	2	1	2	1	2	2	2	2	2	1	1	2	2	双侧髁突颈部骨折	2
##									2009.9.27	2009.10.10	13	无业	unemployed	1	6	2009.9.26	2009.9.30	4	bike骑车时与其他车相撞bike	2cm，咬合紊乱，功能障碍，耳屏前区压痛，右侧髁突粉碎性骨折碎片内侧移位，摘除后关节成形术，左髁颈部骨折重叠移位，应该在关节窝内	颏部伤口已缝合	左/右侧髁突骨折， 左颈部右粉碎性，右下颌颏（尖牙区）部粉碎性骨折	左condyle，右condyle，右sym	3	2	1	18	2	1	1	2	2	2	2	2	1	2	1	2	2	2	2	2	1	1	2	2	双侧髁突骨折 左颈部右粉碎性	3
##									2008.5.14	2008.5.23	9	无业	unemployed	2	4	2008.5.8	2008.5.16	8	car车祸car	3cm，咬合紊乱，功能障碍，双侧关节区压痛，动度减小，不能侧方运动，右侧开合，右侧牙列下移，双侧髁突矢状骨折前内下移位，右侧骨折片较大，双侧均脱出关节窝	右下唇	左/右侧髁突高位矢状骨折，下颌骨右侧颏部骨折	左condyle，右condyle，右sym	3	2	1	18	2	1	1	2	2	2	2	2	1	2	1	2	2	2	2	2	1	1	2	2	双侧髁突高位矢状骨折	0矢状骨折，脱出关节窝
##									2006.1.19	2006.1.27	8	学生	student	2	7	2006.1.1	2006.1.23	22	fall high楼梯摔倒fall high	2.8cm，功能障碍，右上2左上1缺失，双侧耳前区压痛，双侧髁突矢状骨折块前内下明显移位		左/右侧髁突囊内高位嵴纵形骨折， 右侧下颌骨颏部骨折	左condyle，右condyle，右sym	3	2	1	12	2	2	2	2	2	2	2	2	1	2	1	2	2	2	2	2	1	1	2	2	双侧髁突囊内高位嵴纵形骨折	0矢状骨折，前内下移位
##									2006.2.5	2006.2.15	10	医生	medical staff	2	2	2006.1.17	2006.2.6	20	fall high从四楼坠下fall high	2cm，咬合紊乱，功能障碍，右侧关节区压痛，左侧上颌后牙早接触，前牙开合，右侧髁突颈部骨折断端内侧成角移位，断端重叠，在关节窝内，左侧髁突颈部骨折，断端错位，应该在关节窝内	牙龈撕裂	左/右侧侧髁突颈部骨折，左下颌骨体部骨折	左condyle，右condyle，左body	3	2	1	29	2	2	1	2	1	2	2	1	1	2	2	1	2	2	2	2	1	2	1	2	双侧髁突颈部骨折	3
##									2005.12.17	2005.12.31	14	学生	student	2	5	2005.12.16	2005.12.26	10	fall high高处跌落fall high	0.2cm，咬合紊乱，功能障碍，双侧关节区压痛，前牙开合，后牙早接触	颏部，下唇粘膜	左/右侧髁突高位骨折，左下颌骨体部骨折	左condyle，右condyle，左body	3	2	1	12	2	1	1	1	1	2	2	2	1	2	2	1	2	2	2	2	1	1	2	2	双侧髁突高位骨折	0脱出关节窝
##									2008.3.31	2008.4.14	14	建筑工人	worker	2	1	2008.3.10	2008.4.8	28	fall high高空坠落fall high	1cm，咬合紊乱，功能障碍，双侧耳前区压痛，左侧髁突颈部骨折无明显移位，右侧髁突粉碎性骨折向前内移位，摘除碎片		左/右侧髁突骨折， 左颈部右粉碎性，左下颌体部（颏孔区）骨折	左condyle，右condyle，左body	3	2	1	28	2	2	2	2	1	2	2	2	1	2	2	1	2	2	2	2	1	2	2	1	双侧髁突骨折 左颈部右粉碎性	1
##									2000.7.31	2000.8.11	11	学生	student	2	3	2000.7.26	2000.8.3	8	fall ground跌伤面部	1cm，咬合紊乱，功能障碍，左关节区压痛明显，右下3缺失，右下4左下4移位，双侧髁突高位骨折，骨断端前下移位，摘除	右侧颏部，下唇	左/右侧髁突高位骨折，左下颌颏孔区骨折	左condyle，右condyle，左body	3	2	2	10	2	1	1	1	2	1	2	2	1	2	2	1	2	2	2	2	1	1	2	2	双侧髁突高位骨折	0内嵴骨折，前下移位
##									2009.8.14	2009.8.26	12	农民	peasant	2	4	2009.8.13	2009.8.18	5	fall high楼梯上跌下fall high	1.5cm，咬合紊乱，功能障碍，中线左偏一个牙位，前牙开合，双侧关节区压痛，双侧髁突基底部骨折断端均向前内移位，均应在关节窝内，断端错位	颏部及上唇3cm创口已缝合	左/右侧髁突基底部骨折，左侧下颌体部骨折	左condyle，右condyle，左body	3	2	1	30	1	1	1	2	2	2	2	2	1	2	2	1	2	2	2	2	1	1	2	2	双侧髁突基底部骨折	3
##									2008.9.22	2008.10.4	12	公司职员	company staff	2	1	2008.9.15	2008.9.25	10	fall high2米高处坠落fall high	0.5cm，咬合紊乱，功能障碍，双侧髁突高位骨折，前内下移位，断端重叠，长螺钉固定，应该脱出了关节窝	颏部	左/右侧髁突高位骨折，左下颌骨体部骨折	左condyle，右condyle，左body	3	2	2	23	2	1	1	2	2	2	2	2	1	2	2	1	2	2	2	2	1	1	2	2	双侧髁突高位骨折	0前内下移位
##									2007.2.25	2007.3.9	12	司机	driver	2	4	2007.2.22	2007.2.28	6	fall ground不慎摔倒fall	2cm，咬合紊乱，双侧髁突颈部骨折断端重叠，应该在关节窝内	颏部	左/右侧髁突颈部骨折，左下颌骨颏孔区骨折	左condyle，右condyle，左body	3	2	1	42	2	1	1	2	2	2	2	2	1	2	2	1	2	2	2	2	1	1	2	2	双侧髁突颈部骨折	3
##									2008.4.24	2008.5.5	11	无业	unemployed	2	2	2008.4.15	2008.4.30	15	fall ground摔倒fall	3cm，双侧关节区压痛无动度，前牙开合，后牙早接触，双侧髁突颈部骨折，断端前下移位，断端不规则，应该脱出关节窝	颏部，下唇	左/右侧髁突颈部骨折，左下颌颏部骨折	左condyle，右condyle，左sym	3	2	2	28	2	1	1	2	2	2	1	2	1	2	1	2	2	2	2	2	1	1	2	2	双侧髁突颈部骨折	4
##									2009.3.12	2009.4.8	27	主管	company staff	2	6	2009.1.10	2009.3.26	67	car车祸伤car	3cm，咬合紊乱，功能障碍，耳前区压痛，双侧髁突高位内嵴骨折发生纤维粘连，摘除解离周围纤维组织，关节成形，关节盘复位		左/右侧髁突高位内嵴陈旧性骨折，左下颌颏部陈旧性骨折，已错位愈合	左condyle，右condyle，左sym	3	2	1	31	2	2	2	2	1	2	2	2	1	2	1	2	2	2	2	2	1	1	2	2	双侧髁突高位内嵴陈旧性骨折	0内嵴骨折
##									2001.7.30	2001.8.14	15	工人	worker	2	7	2001.7.29	2001.8.9	11	fall high不慎从墙上摔下	2cm,咬合紊乱，功能障碍，左耳前区压痛，右下4根折，右下5冠折	颏部	左/右侧髁突基底部骨折，下颌正中颏部偏左骨折	左condyle，右condyle，左sym	3	2	1	22	2	1	1	2	2	1	2	2	1	2	1	2	2	2	2	2	1	1	2	2	双侧髁突基底部骨折	4
##									2008.1.30	2008.2.5	6	干部	government staff	2	6	2008.1.26	2008.2.2	7	fall ground摔倒fall	1cm，双侧关节区稍压痛，后牙早接触，前牙开合，双侧髁突矢状骨折前内下移位，军摘除，成型后关节盘复位	颏部	左/右侧髁突囊内高位嵴高位矢状骨折，左下颌骨颏部骨折,	左condyle，右condyle，左sym	3	2	1	32	2	1	1	2	2	1	2	2	1	2	1	2	2	2	2	2	1	1	2	2	双侧髁突囊内高位嵴高位矢状骨折	0矢状骨折，前内下移位
##									2009.8.3	2009.8.14	11	失业	unemployed	2	1	2009.7.27	2009.8.6	10	fall ground不慎摔伤fall	1.5cm,咬合紊乱，功能障碍，有压痛，右侧后牙对刃，前牙对刃，左后牙开合，右侧髁突内侧1/3骨折，骨折片位于髁突残端前内侧，摘除，左侧髁突内侧骨折片较小，约1/3，摘除	上唇与颏部撕裂伤在当地医院清创缝合	左/右侧髁突囊内高位骨折，左侧下颌骨颏旁（左下34之间）骨折，	左condyle，右condyle，左sym	3	2	1	49	1	1	1	2	2	2	2	2	1	2	1	2	2	2	2	2	1	2	2	1	双侧髁突囊内高位骨折	0内嵴骨折
##									2001.7.28	2001.8.15	18	农民	peasant	2	7	2001.7.15	2001.8.6	22	other外伤	1.5cm，左关节区压痛，左下3松动，双侧髁突骨折均应在关节窝内	左颧弓部，左面颊中部伤口	左/右侧髁突骨折，（右颈部，左基底部）,左下颌颏部骨折	左condyle，右condyle，左sym	3	2	2	42	1	2	1	2	2	2	2	2	1	2	1	2	2	2	2	2	1	1	2	2	双侧髁突骨折（右颈部，左基底部）	4
##									2005.11.30	2005.12.13	13	工人	worker	2	1	2005.10.31	2005.12.5	35	other外伤	1.5cm，咬合紊乱，功能障碍，双侧关节区压痛，前牙开合，右侧关节囊破裂，骨折断端暴露	当地医院下颌骨开放复位	左/右侧髁突颈部上份骨折，下颌正中颏部颏部骨折	左condyle，右condyle，左sym	3	2	1	38	2	2	1	2	2	2	2	2	1	2	1	2	2	2	2	2	1	1	2	2	双侧髁突颈部上份骨折	4
##									2001.7.4	2001.7.17	13	退休	retired	2	5	2001.6.29	2001.7.9	10	assault下颌骨磕碰水池边缘	1.5cm，咬合紊乱，功能障碍，后牙早接触，前牙开合，耳前区压痛	牙龈	左/右侧髁突基底骨折，（骨折，线从乙状切迹中心延伸至升支下方）左侧颏部多发性骨折	左condyle，右condyle，左sym	3	2	2	64	2	2	1	2	2	2	2	2	1	2	1	2	2	2	2	2	1	1	2	2	双侧髁突基底骨折（骨折线从乙状切迹中心延伸至升支下方）	1
##									2002.12.18	2002.1.1	14	干部	government staff	2	5	2002.12.6	2002.12.24	18	car车祸	2cm，咬合紊乱，功能障碍，右侧关节区压痛，下颌左偏，两侧后磨牙早接触，双侧髁突骨折片向内移位，左侧应该在关节窝内，而右侧高位骨折断端向内下移位呈碎片状，应该脱出了关节窝		左/右侧髁突骨折， 左基底右高位，左下颌颏部粉碎性骨折	左condyle，右condyle，左sym	3	2	1	53	2	2	2	2	2	2	2	2	1	2	1	2	2	2	2	2	1	1	2	2	双侧髁突骨折 左基底右高位	4
##									2004.11.30	2004.12.14	14	学生	student	2	5	2004.11.26	2004.12.7	11	motor骑摩托车受伤	2cm，咬合紊乱，功能障碍，双侧关节区压痛，右上45 左下456冠折	颏部	左/右侧髁突囊内高位骨折，左下颌升支粉碎性骨折/下颌颏部斜形骨折	左condyle，右condyle，左sym，左ramus	4	2	1	17	2	1	1	2	2	1	1	1	1	2	1	2	1	2	2	2	1	2	1	2	双侧髁突囊内高位骨折	0内嵴斜形骨折，内下移位
##									2007.7.10	2007.7.23	13	中医	medical staff	2	1	2007.7.2	2007.7.16	14	car车祸car	2.5cm，咬合紊乱，功能障碍，前牙区开合，右侧后牙反合，左髁颈部骨折应该在关节窝内，断端错位	左眶周，右鼻旁，上唇正中	左侧髁突颈部骨折，右侧下颌骨颏部骨折、	左condyle，右sym	2	2	1	32	1	2	1	1	1	2	2	1	2	1	1	2	2	2	2	2	1	1	2	2	左侧髁突颈部骨折	3
##									2003.11.18	2003.11.29	11	学生	student	2	2	2003.10.21	2003.11.20	30	other外伤	2.5cm，咬合紊乱，功能障碍，右耳前压痛，前牙开合，后牙早接触，左侧髁突颈部骨折前下内移位脱出关节窝，与下颌升支内面呈角形愈合	颏部偏左，软腭裂开	左侧髁突基底部骨折，（骨折，线靠近乙状切迹）右下颌颏部骨折	左condyle，右sym	2	2	1	8	1	1	1	2	2	2	2	1	2	1	1	2	2	2	2	2	1	1	2	2	左侧髁突基底部骨折（骨折线靠近乙状切迹）	4
##									2006.7.19	2006.7.31	12	农民	peasant	2	3	2006.7.12	2006.7.24	12	motor被摩托motor车撞伤	1.5cm，咬合紊乱， 右下1至左侧牙列下沉，开合，开口痛，双侧关节区压痛，左侧髁突低位骨折，骨断端间明显异常，应该在关节窝内		左侧髁突颈部骨折，右侧下颌骨颏部骨折,	左condyle，右sym	2	2	2	40	2	2	2	2	2	2	2	1	2	1	1	2	2	2	2	2	1	1	2	2	左侧髁突颈部骨折	3
##									2003.2.14	2003.2.24	10	电工	worker	2	1	2003.1.20	2003.2.19	30	car车祸	1cm，咬合紊乱，功能障碍，双侧关节区压痛，左髁突骨折并脱位向内移位		左侧髁突高位陈旧性骨折，右下颌颏部(右下23之间)	左condyle，右sym	2	2	1	45	2	2	2	2	2	2	2	1	2	1	1	2	2	2	2	2	1	2	2	1	左侧髁突高位陈旧性骨折	0脱出关节窝
##									2001.3.21	2001.3.30	9	无业	unemployed	2	2	2001.3.20	2001.3.21	1	fall high从四楼摔下	2cm，咬合紊乱，功能障碍，左关节区压痛，右上1左上1冠折，左上3松动，左髁突颈部骨折前内下移位并脱出关节窝	右颏部，牙龈撕裂伤	左侧髁突颈部骨折，右下颌骨颏部(尖牙区)骨折	左condyle，右sym	2	2	1	29	2	1	1	2	1	2	2	2	2	1	1	2	2	2	2	2	1	1	2	2	左侧髁突颈部骨折	4
##									2008.7.8	2008.7.18	10	农民	peasant	2	4	2008.7.3	2008.7.11	8	bike骑车摔伤bike	1.5cm，咬合紊乱，功能障碍，左侧关节区压痛，前牙开合，后牙早接触，左侧髁突粉碎性骨折，摘除成形关机盘复位	面部挫裂伤	左侧髁突粉碎性骨折，右下颌骨折颏部骨折	左condyle，右sym	2	2	2	51	1	1	1	2	1	2	2	2	2	1	1	2	2	2	2	2	1	1	2	2	左侧髁突粉碎性骨折	5
##									2000.3.28	2000.4.12	15	农民	peasant	2	2	2000.3.21	2000.4.5	15	car车祸	0.8cm,咬合紊乱，功能障碍，两侧关节区压痛，左侧前后牙均开合，右下12左下12松动，左髁突高位内1/4骨折于乙状切迹内下方	颏部	左侧髁突囊内高位嵴骨折，下颌颏部正中骨折	左condyle，右sym	2	2	1	27	2	1	1	1	2	2	2	2	2	1	1	2	2	2	2	2	1	1	2	2	左侧髁突囊内高位嵴骨折	0内嵴骨折，脱出关节窝
##									2008.10.8	2008.10.24	16	警察	government staff	1	2	2008.10.7	2008.10.13	6	assault钝器击伤assault	0.2cm，咬合紊乱，功能障碍，左侧后牙区早接触，左侧髁突颈部低位骨折应该在关节窝内，断端错位		左侧髁突颈部低位骨折，右下颌颏部斜形骨折	左condyle，右sym	2	2	1	35	2	2	2	1	2	2	2	2	2	1	1	2	2	2	2	2	1	1	2	2	左侧髁突颈部低位骨折	3
##									2008.12.30	2009.1.14	15	无业	unemployed	2	1	2008.12.29	2009.1.6	8	fall high从三楼摔下fall high	1cm，咬合紊乱，功能障碍，左侧关节区压痛，左侧髁突头完全矢状骨折	下唇，上下颌四处牙龈撕裂	左髁突高位矢状骨折，右下颌骨折颏部骨折	左condyle，右sym	2	2	1	1.6	2	1	1	1	2	2	2	2	2	1	1	2	2	2	2	2	1	1	2	2	左髁突高位矢状骨折	0矢状骨折
##									2004.10.25	2004.11.4	10	工人	worker	2	1	2004.10.11	2004.10.28	17	motor坐在摩托车后座与车相撞	2.5cm，咬合紊乱，功能障碍，左下1缺失，右下1松动，左侧髁突活动消失，左侧髁突高位骨折片前内侧移位		左侧髁突囊内高位嵴骨折，右侧下颌颏部骨折有台阶感	左condyle，右sym	2	2	1	19	2	2	2	1	2	2	2	2	2	1	1	2	2	2	2	2	1	1	2	2	左侧髁突囊内高位嵴骨折	0前内侧移位
##									2009.9.24	2009.9.29	5	学生	student	2	1	2009.9.21	未行手术	3	other外伤颏部着地other	2cm，吴诗琪，功能障碍，左侧关节区肿胀，扪压痛，左侧髁突内嵴部分缺损，碎骨片前内移位	颏部外伤在当地医院清创缝合	左侧髁突囊内高位骨折，右侧下颌颏旁(3)线性骨折	左condyle，右sym	2	2	2	11	2	1	1	2	2	2	2	2	2	1	1	2	2	2	2	2	1	1	2	2	左侧髁突囊内高位骨折	0内嵴骨折，前内移位
##									2009.8.3	2009.8.11	8	学生	student	2	5	2009.7.24	2009.8.5	12	car车祸致颌面创伤car	2cm，咬合紊乱，功能障碍，左侧关节区无活动，压痛，开口型左偏，左髁颈部骨质断裂，髁突向内侧成角移位，应该在关节窝内	右侧颏部可见创口及缝线，左下23之间可见2mm的裂隙	左侧髁突颈部骨折，右侧下颌骨颏旁（23之间）骨折	左condyle，右sym	2	2	1	19	2	1	1	2	2	2	2	2	2	1	1	2	2	2	2	2	1	1	2	2	左侧髁突颈部骨折	2
##									2007.8.7	2007.8.20	13	打工	migrant workers	2	5	2007.8.3	2007.8.10	7	car车祸car	1.8cm，咬合紊乱，左侧可基底部骨折（骨折线位于乙状切迹处），断端错位，应该在关节窝内	右下前牙龈撕裂	左侧髁突颈部骨折，右侧下颌骨颏部(右下23之间)骨折	左condyle，右sym	2	2	2	17	2	1	1	2	2	2	2	2	2	1	1	2	2	2	2	2	1	1	2	2	左侧髁突颈部骨折	3
##									2009.5.7	2009.5.19	12	无业	unemployed	1	7	2009.5.3	2009.5.12	9	motor醉酒驾驶摩托motor车摔倒	2cm，左侧关节区凹陷有压痛、张口受限、咬合紊乱、无弹响，颏部偏右可见一2cm伤口缝线	左侧耳后区软组织缺损	左侧髁突囊内高位骨折，右下颌颏部（34之间）骨折	左condyle，右sym	2	2	1	22	1	2	1	2	2	2	2	2	2	1	1	2	2	2	2	2	1	1	2	2	左侧髁突囊内高位骨折	0脱出关节窝
##									2007.8.25	2007.8.31	6	工人	worker	1	6	2007.8.18	2007.8.29	11	bike自行车摔倒bike	2cm，咬合紊乱，功能障碍，左髁突动度减弱，左髁突基底部骨折断离错位，应该在关节窝内		左侧髁突基底部骨折，下颌右侧颏部斜形骨折,	左condyle，右sym	2	2	1	40	2	2	2	2	2	2	2	2	2	1	1	2	2	2	2	2	1	2	1	2	左侧髁突基底部骨折	3
##									2000.10.19	2000.11.2	14	干部	government staff	2	3	2000.9.6	2000.10.25	49	fall ground不慎摔伤	2cm，开口略偏左，左侧关节无动度，左侧髁突高位头部矢状垂直骨折，骨折片内侧前下移位，与周围软组织纤维粘连，保留翼外肌附着		左侧髁突高位头部高位矢状垂直骨折，右下颌颏部线性骨折	左condyle，右sym	2	2	1	37	2	2	2	2	2	2	2	2	2	1	1	2	2	2	2	2	1	1	2	2	左侧髁突高位头部高位矢状垂直骨折	0矢状骨折，前下移位
##									2003.3.4	2003.3.18	14	无业	unemployed	1	6	2003.4.19	2003.3.11	22	assault被他人拳击伤	1.8cm，咬合紊乱，前牙及右侧牙开合，颏部左偏3mm，不能向右侧做侧合运动，功能障碍，左关节区压痛，左上3缺失，左髁突基底部骨折，断端重叠移位，应该在关节窝内		左侧髁突基底部骨折，右下颌颏部(右下23之间)骨折	左condyle，右sym	2	2	2	34	2	2	2	2	2	2	2	2	2	1	1	2	2	2	2	2	1	1	2	2	左侧髁突基底部骨折	3
##									2009.8.11	2009.8.24	13	无业	unemployed	1	3	2009.8.5	2009.8.14	9	fall high从车上摔下致颌面部外伤fall high	2cm,功能障碍，呈对刃合，中线偏左，右下23之间有间隙台阶，左面颊部肿胀明显，左耳见结痂，左髁突基底部骨折，断端重叠移位，应该在关节窝内		左侧髁突基底部骨折，右下颌颏部骨折	左condyle，右sym	2	2	1	21	2	2	2	2	2	2	2	2	2	1	1	2	2	2	2	2	1	1	2	2	左侧髁突基底部骨折	3
##									2008.10.6	2008.10.15	9	无业	unemployed	2	5	2008.9.26	2008.10.8	12	bike骑自行车跌倒bike	2cm，咬合紊乱，功能障碍，左关节区压痛，中线左偏2mm，应该为左侧髁突颈部骨折错位，应该在关节窝内	颏部	左侧髁突颈部骨折，右侧下颌颏孔区，左侧颏部(尖牙区)骨折	左condyle，右sym，左sym	3	2	2	11	2	1	1	2	2	1	2	2	2	1	1	2	2	2	2	2	1	1	2	2	左侧髁突颈部骨折	3
##									2009.2.10	2009.2.24	14	工人	worker	2	7	2009.2.15	2009.2.16	1	assault被钢管撞击左面部assault	1.8cm，功能障碍，左侧关节区压痛，左侧髁颈部骨折脱出关节窝		左髁突颈部骨折，左下颌骨体部骨折	左condyle，左body	2	2	1	35	2	2	2	1	2	2	2	2	2	1	2	1	2	2	2	2	1	1	2	2	左髁突颈部骨折	4
##									2008.10.20	2008.10.31	11	无业	unemployed	2	1	2008.10.20	2008.10.25	5	car车祸car	1cm，咬合紊乱，功能障碍，左侧髁突高位骨折，断端重叠移位，应该在关节窝内	和面部多处外伤，左下颌挫裂伤	左侧髁突高位骨折，左下颌骨体部骨折	左condyle，左body	2	2	1	46	1	1	1	2	2	2	2	2	2	1	2	1	2	2	2	2	1	1	2	2	左侧髁突高位骨折	0断端重叠移位
##									2007.2.13	2007.2.21	8	农民	peasant	2	1	2007.2.5	2007.2.14	9	motor被摩托motor车撞倒	1.5cm，咬合紊乱，功能障碍，关节区压痛，上下颌右侧3至左侧7开合，左侧上下8早接触，中线偏右侧1cm，左侧髁突颈部骨折脱位，用微型夹板固定	左侧面中份	左侧髁突粉碎性骨折，左下颌骨体部、	左condyle，左body	2	2	1	29	1	2	1	2	2	2	2	2	2	1	2	1	2	2	2	2	1	2	2	1	左侧髁突粉碎性骨折	5
##									2003.10.22	2003.10.30	8	儿童	child	2	6	2003.9.6	2003.10.27	51	other意外伤	2cm，咬合紊乱，功能障碍，左侧关节区压痛，	不详	左侧髁突颈部陈旧性骨折，（老片示脱出关节窝）左下颌骨颏孔区骨折	左condyle，左body	2	2	2	10	2	2	1	2	2	2	2	2	2	1	2	1	2	2	2	2	1	2	1	2	左侧髁突颈部陈旧性骨折（老片示脱出关节窝）	4
##									2009.2.10	2009.2.27	17	农民	peasant	2	1	2008.12.29	2009.2.12	45	fall high四楼跌下fall high	1.5cm，左侧髁突高位骨折块前内下移位，摘除成形，关节盘前移位		左侧髁突高位陈旧性骨折，左下颌体部骨折	左condyle，左body	2	2	2	42	2	2	2	2	2	2	2	2	2	1	2	1	2	2	2	2	1	1	2	2	左侧髁突高位陈旧性骨折	0前内下移位
##									2006.8.30	2006.9.15	16	员工	company staff	2	6	2006.8.26	2006.9.5	10	other外伤	2.5cm，左侧耳前区压痛，左侧髁突基底部骨折断端错位，应该在关节窝内		左侧髁突基底部骨折，左侧下颌颏孔区骨折	左condyle，左body	2	2	1	29	2	2	2	2	2	2	2	2	2	1	2	1	2	2	2	2	1	1	2	2	左侧髁突基底部骨折	3
##									2005.8.26	2005.9.8	13	无业	unemployed	2	2	2005.8.16	2005.8.30	14	car车祸car	1cm，咬合紊乱，功能障碍，左关节区压痛，左侧髁突骨折碎片前内下移位	右下颌，颅脑清创术	左侧髁突粉碎性骨折，左下颌体部(尖牙区)骨折,右侧下颌升支骨折对位尚好	左condyle，左body，右ramus	3	2	2	28	2	1	1	2	2	2	2	1	2	1	2	1	1	2	2	2	1	2	1	2	左侧髁突粉碎性骨折	5
##									2008.11.17	2008.12.8	21	个体司机	driver	2	5	2008.10.31	2008.11.20	20	car车祸car	2.5cm，咬合紊乱，功能障碍，左耳前压痛，前牙开合，后牙早接触	当地医院开颅手术	左侧髁突粉碎性骨折，左下颌升支骨折	左condyle，左ramus	2	2	1	31	2	2	1	2	1	2	2	2	2	1	2	2	1	2	2	2	1	2	2	1	左侧髁突粉碎性骨折
##									2000.2.10	2000.2.23	16	公安	government staff	2	2	2000.2.1	2000.2.15	14	car车祸伤	0.5cm，咬合紊乱，左侧耳前区压痛，左侧34反合，左侧髁突骨折片前内下移位	颏下	左侧髁突囊内高位脱帽骨折，左下颌颏部骨折	左condyle，左sym	2	2	1	39	2	1	1	2	2	2	2	1	2	1	1	2	2	2	2	2	1	1	2	2	左侧髁突囊内高位脱帽骨折	0脱帽骨折，内下移位
##									2000.1.13	2000.1.26	16	商人	economic active	1	5	1999.12.31	2000.1.18	18	assault被人拳击伤	3cm，咬合紊乱，前牙区（4-4）开合，左侧髁突基底骨折向前内侧移位，仍位于关节窝内		左侧髁突基底部骨折，左下颌颏部骨折无移位	左condyle，左sym	2	2	1	47	2	2	2	2	2	2	2	2	2	1	1	2	2	2	2	2	1	1	2	2	左侧髁突基底部骨折	3
##									2003.6.10	2003.6.19	9	业务员	economic active	2	6	2003.6.7	2003.6.12	5	other外伤	2.5cm，咬合紊乱，功能障碍，左关节区压痛，左侧髁基底部骨折前移，应该在关节窝内复位固定		左侧髁突基底部骨折，左下颌颏部(左下23之间)联合骨折	左condyle，左sym	2	2	1	27	2	2	2	2	2	2	2	2	2	1	1	2	2	2	2	2	1	1	2	2	左侧髁突基底部骨折	1
##									2004.8.31	2004.9.10	10	无业	unemployed	2	5	2004.8.27	2004.9.2	6	assault左侧面部击伤	2cm，咬合紊乱，功能障碍，左侧关节压痛，动度较右侧弱，左侧早接触，颌下切口，左侧髁突颈部骨折错位，应该在关节窝内		左侧髁突颈部骨折，左侧下颌骨颏部尖牙区骨折	左condyle，左sym	2	2	1	55	2	2	2	2	2	2	2	2	2	1	1	2	2	2	2	2	1	1	2	2	左侧髁突颈部骨折	3
##									2008.1.2	2008.1.11	9	无业	unemployed	2	7	2007.12.23	2008.1.3	11	car车祸car	3.2cm，功能障碍，左关节区压痛，无动度，侧方运动，左6mm，右2mm，前0mm，左下4缺失，前牙开合，左髁突高位骨折内下移位，断端重叠移位		左髁突高位骨折，下颌骨偏左侧颏部骨折	左condyle，左sym	2	2	1	21	2	2	2	2	2	2	2	2	2	1	1	2	2	2	2	2	1	1	2	2	左髁突高位骨折	0内下重叠移位
##									2007.4.16	2007.4.26	10	学生	student	2	5	2007.4.13	2007.4.19	6	fall ground摔倒fall	1.5cm，咬合紊乱，功能障碍，左关节区压痛，开口偏左，左侧髁颈部骨折无明显移位	右颏下，左下唇	左侧髁突颈部骨折，下颌骨左右颏部(右下23之间,左下23之间)骨折	左condyle，左sym，右sym	3	2	2	20	2	1	1	1	2	2	2	2	2	1	1	2	2	2	2	2	1	1	2	2	左侧髁突颈部骨折	1
##		100	70					112714	2007.1.29	2007.2.8	11	务农	peasant	2	2	2007.1.9	2007.1.30	21	car车祸	开口度0.5cm，面部不对称	左侧面部肿胀	左喙突骨折	左coronoid	1	2	1	22	1	2	1	2	2	2	2	1	2	2	2	2	2	1	2	1	2	2	2	1
##		105	60	5	1			107784	2006.8.21	2006.9.1	11	无业	unemployed	2	5	2006.7.21	2006.8.25	35	car车祸	开口度1.5cm，开口偏左	左眶下外伤瘢痕，左鼻旁麻木	左喙突骨折	左coronoid	1	2	1	21	1	2	1	2	2	2	2	1	2	2	2	2	2	1	2	1	2	2	2	1
##		110	70					102446	2006.3.30	2006.4.18	19	无业	unemployed	2	5	2006.3.24	2006.4.6	13	car车祸伤及头面部及左胸部	开口1cm，左关节动度消失，咬合紊乱，左侧早接触，右侧开合	左面眶周肿胀明显，左眼睑挫裂伤已缝合，右眼闭合不拢，口角向左侧偏斜	左下颌骨喙突骨折	左coronoid	1	2	1	35	1	2	1	2	2	2	2	1	2	2	2	2	2	1	2	1	2	2	2	1
##		115	95	25	20			124125	2007.11.2	2007.11.14	12	个体户	economic active	2	5	2007.10.26	2007.11.6	11	car车祸	开口1.5cm，左颧部塌陷	左关节区压痛，左眶周淤血，双侧耳前伴血管跳痛	左下颌喙突骨折	左coronoid	1	2	1	37	1	2	1	2	2	1	1	2	2	2	2	2	2	1	2	1	2	2	2	1
##		100	65	20	3			125087	2007.12.3	2007.12.13	10	无业	unemployed	2	3	2007.10.3	2007.12.5	63	motor骑摩托车发生交通事故	外院钛板固定术后开口困难，左颧骨区塌陷，咬合紊乱，牙弓连续性中断	右下眼睑中度水肿	左侧下颌喙突骨折	左coronoid	1	2	1	43	2	1	1	1	1	2	2	2	2	2	2	2	2	1	2	1	2	2	2	1
##		140	100	40	10	3	20	129610	2008.4.15	2008.4.29	14	干部	government staff	2	5	2008.4.11	2008.4.21	10	assault在舞厅与人争执被打伤右侧面部	开口1.5cm，左侧面部颧弓处一凹陷	左侧颧面部皮肤青紫色	左侧下颌骨喙突骨折	左coronoid	1	2	1	56	1	2	1	2	2	2	2	2	2	2	2	2	2	1	2	1	2	2	2	1
##		120	80					129674	2008.4.17	2008.4.30	14	工人	worker	2	5	2008.3.28	2008.4.22	25	car车祸致左面部受严重撞击	开口2.5cm，颧弓区塌陷	左面部略肿胀，面部麻木感	左侧下颌骨喙突骨折	左coronoid	1	2	2	39	1	2	1	2	2	2	2	2	2	2	2	2	2	1	2	1	2	2	1	2
##		90	68	20	5	3	5	151255	2009.9.7	2009.10.2	25	农民	peasant	2	1	2009.7.6	2009.9.21	73	car车祸	开口2cm，左侧颧骨颧弓塌陷，面部不对称		左侧下颌骨喙突骨折	左coronoid	1	2	1	37	2	2	2	2	2	2	2	2	2	2	2	2	2	1	2	1	2	2	2	1
##		110	60					41164	2002.1.7	2002.1.21	14	司机	driver	2	5	2001.12.7	2002.1.10	34	motor 骑摩托车与人相撞	开口2.5cm，开口偏右，咬合紊乱，左颧面部塌陷		左下颌喙突骨折	左coronoid	1	2	1	27	2	2	2	2	2	2	2	2	2	2	2	2	2	1	2	1	2	2	2	1
##		100	70	20	16				2004.4.8	2004.4.21	14	公务员	government staff	2	1	2004.4.5	2004.4.13	8	fall ground 不慎摔伤	开口0.4cm，		左侧下颌骨喙突骨折前方移位	左coronoid	1	2	1	34	2	2	2	2	2	2	2	2	2	2	2	2	2	1	2	1	2	1	2	2
##		165	75					11626	2006.5.19	2006.6.30	43	工人	worker	2	3	2006.4.19	2006.6.16	58	assault轮胎爆炸伤	全口多牙缺失，开口1.5cm	左面颊部已愈合瘢痕	左侧下颌骨髁突骨折，左下颌喙突骨折分离	左coronoid，左condyle	2	2	1	48	1	2	1	1	1	1	1	1	2	1	2	2	2	1	2	2	1	2	2	1	左侧下颌骨髁突骨折
##		110	74	20	20	10	15	104589	2006.6.20	2006.6.30	10	工人	worker	2	6	2006.4.15	2006.6.27	73	car车祸	开口度1cm		左喙突颈部、髁突基底部骨折	左coronoid，左condyle	2	2	1	42	2	2	2	2	1	2	1	2	2	1	2	2	2	1	2	2	1	2	1	2	左侧髁突基底部骨折
##		105	60						2005.2.18	2005.2.25	7	司机	driver	2	2	2005.2.8	2005.2.22	14	assault刀伤	口角偏斜，中线左偏，咬合紊乱，张口受限	颜面部瘢痕，肿胀	左下颌升支部骨折	左ramus	1	2	1	35	1	2	1	2	2	2	2	2	2	2	2	2	1	2	2	1	2	1	2	2
##		110	70			3	n	121002	2007.8.16	2007.9.3	18	工人	worker	2	3	2007.8.8	2007.8.21	13	car车祸致颅脑损伤	开口1.2cm，咬合紊乱，左颧骨处塌陷	双侧眼眶皮肤淤血，右球结膜充血	左下颌骨升支骨折，右下颌颏部骨折（颏孔前）	左ramus，右body	2	2	1	36	1	2	1	2	2	2	2	1	2	2	2	1	1	2	2	2	1	2	2	1
##		140	90					47028	2003.6.30	2003.7.15	16	商人	economic active	2	5	2003.6.27	2003.7.4	7	assault 被人用硬物击中面部	开口1.5cm，咬合紊乱，前牙对刃合，后牙开合	左侧关节区略肿胀，颏部裂伤已缝合	左下颌升支骨折，左下颌颏部骨折	左ramus，左sym	2	2	1	52	1	1	1	2	2	1	1	2	2	2	1	2	1	2	2	2	1	1	2	2
##		110	70	10	29	2	29	148102	2009.7.10	2009.7.22	12	农民	peasant	2	5	2009.7.10	2009.7.15	5	car交通事故致全身多处骨折	前牙咬合紊乱	左眶周及颏下明显瘀斑左上颌骨及颧弓处肿胀	左侧下颌骨颏部斜形骨折	左sym	1	2	1	45	1	2	1	1	2	2	1	1	2	2	1	2	2	2	2	1	2	2	2	1
##		105	75	20	21	2	21	自带	2004.11.23	2004.12.10	18	农民	peasant	2	6	2004.10.23	2004.11.30	38	car 车祸致全身多处损伤	开口3cm，双侧关节区动度减弱，咬合紊乱，开合	右上唇轻度上翻，右口角下方3cm的瘢痕	左下颌颏部（左下12之间）陈旧性骨折，错位愈合	左sym	1	2	1	49	1	1	1	2	2	2	2	1	2	2	1	2	2	2	2	1	2	1	2	2
##		90	51					41146	2001.12.20	2002.1.4	15	教师	teacher	2	5	2001.12.14	2001.12.26	12	bike 骑自行车被侧方驶来的摩托车撞倒摔伤头面部	开口1cm，	左侧颧面部肿胀，左侧眶周青紫淤血，左颏部肿胀	左下颌颏部线性骨折，无明显移位	左sym	1	2	2	24	1	1	1	2	2	2	2	1	2	2	1	2	2	2	2	1	2	2	1	2
##		110	100					44276	2002.8.26	2002.9.6	11	无业	unemployed	2	2	2002.8.6	2002.8.29	23	car 车祸致颌面部外伤	咬合紊乱，面部不对称	面神经损伤（右额纹，左鼻唇沟消失，口角向右歪斜，左眼不能闭合）	左下颌颏部骨折（左下12之间）	左sym	1	2	2	59	1	2	1	1	2	1	2	1	2	2	1	2	2	2	2	1	2	1	2	2
##		100	50			2	10		2003.8.27	2003.9.2	7	农民	peasant	2	7	2003.8.24	2003.8.29	5	car 驾车发生车祸	开口1cm，咬合紊乱，左侧后牙早接触，前牙开合	左侧面颊部肿胀	颏部骨折（左下12之间）	左sym	1	2	1	32	1	2	1	1	2	2	2	1	2	2	1	2	2	2	2	1	2	1	2	2
##		122	80			0.5	20	55536	2005.5.1	2005.5.14	13	农民	peasant	1	4	2005.6.30	2005.7.7	7	car车祸	开口2cm，	下唇裂开，眶下颌下颏部上分肿大，双下肢皮肤擦伤，左膝关节青紫	左下颌骨颏部尖牙区骨折	左sym	1	2	1	37	1	1	1	1	1	1	1	2	2	2	1	2	2	2	2	1	2	2	2	1
##		110	70	n	n			44959	2002.10.28	2002.11.7	11	农民	peasant	2	5	2002.10.18	2002.11.1	14	fall ground 不慎跌倒致左面部外伤	开口1.5cm，左侧后牙反合		左下颌颏部骨折（左下12之间）	左sym	1	2	1	48	2	2	2	1	1	2	1	2	2	2	1	2	2	2	2	1	2	1	2	2
##		100	60						2000.4.2	2000.4.19	17	教师	teacher	2	6	2000.4.1	2000.4.11	10	motor 与摩托车相撞，头部着地	开口1.5cm，咬合紊乱	面部肿胀明显，右侧颧弓肿胀，左颏下颌下淤血	左下颌颏部骨折	左sym	1	2	2	40	1	1	1	1	1	1	1	2	2	2	1	2	2	2	2	1	2	2	1	2
##		100	70					137409	2008.10.3	2008.10.22	19	农民	peasant	2	4	2008.10.2	2008.10.14	12	motor骑摩托车与另一摩托车相撞	开合，张闭口不能	左眶周青紫肿胀，左侧面部肿胀，下唇皮肤创口已缝合，上前牙区牙龈及腭侧组织斯托，腭部正中粘膜裂开至软硬腭交界处	左侧下颌骨颏部骨折	左sym	1	2	1	38	1	1	1	1	1	2	2	2	2	2	1	2	2	2	2	1	2	2	2	1
##		107	74					40971	2001.11.27	2001.12.11	14	农民	peasant	2	2	2001.11.20	2001.12.4	14	assault 不慎被弹起的铁柄击中下颌部	开口2.5cm，咬合紊乱		左下颌骨颏部粉碎性骨折	左sym	1	2	1	44	2	2	2	1	2	2	2	2	2	2	1	2	2	2	2	1	2	1	2	2
##				n	n	n	n		2002.11.21	2002.11.28	7	工人	worker	2	1	2002.11.18	2002.11.28	10	fall high 从电梯上不慎摔倒伤及颏部	开口1cm，	颏下创口已缝合	左下颌颏部线性骨折	左sym	1	2	1	33	2	1	1	1	2	2	2	2	2	2	1	2	2	2	2	1	2	1	2	2
##		120	80					143180	2009.3.25	2009.4.1	7	司机	driver	2	2	2009.3.10	2009.4.1（未手术，主动放弃治疗）	22	assault被殴打致伤	开口1.5cm，鼻部稍塌陷	左侧面下部稍肿胀，左下4舌侧牙龈肿胀	左侧下颌骨颏部（右下3根尖区）斜形骨折	左sym	1	2	1	44	1	1	1	2	2	1	2	2	2	2	1	2	2	2	2	1	2	1	2	2
##		92	70					44922	2002.10.25	2002.11.11	17	农民	peasant	2	3	2002.10.23	2002.10.31	8	motor 被摩托车撞倒在地	咬合紊乱	下颌正中肿胀明显，下唇粘膜创口	左下颌骨颏部斜形骨折（左下12之间）	左sym	1	2	1	35	2	1	1	2	2	2	2	2	2	2	1	2	2	2	2	1	2	2	1	2
##		100	70					109187	2006.9.25	2006.10.4	9	学生	student	2	6	2006.9.16	2009.9.26	10	fall ground摔倒致颌面部外伤	开口1.2cm，轻度咬合紊乱	左颏部皮肤外伤后瘢痕	下颌左颏部骨折	左sym	1	2	1	20	2	1	1	2	2	2	2	2	2	2	1	2	2	2	2	1	2	1	2	2
##		140	86					100825	2006.2.11	2006.2.23	12	学生	student	2	5	2006.2.10	2006.2.16	6	motor骑摩托车不慎摔伤	开口2cm，前牙开合，咬合紊乱	左口角区皮肤擦伤已缝合	左下颌骨颏部尖牙区粉碎性骨折	左sym	1	2	1	20	2	1	1	2	2	2	2	2	2	2	1	2	2	2	2	1	2	1	2	2
##		90	60	5	10			104414	2006.6.9	2006.6.20	12	医生	medical staff	2	5	2006.6.9	2006.6.19	10	car车祸	咬合紊乱，开口2cm	左下23间牙龈撕裂	左下颌骨颏部骨折（左下23之间）	左sym	1	2	1	37	2	1	1	2	2	2	2	2	2	2	1	2	2	2	2	1	2	1	2	2
##		90	60					141048	2009.1.19	2009.1.24	6	学生	student	1	6	2009.1.17	2009.1.21	4	motor从三轮车上摔下致颌面部损伤	开口1cm，咬合紊乱	牙龈出血	左下颌颏部（左下23之间）骨折	左sym	1	2	2	9	2	2	1	2	2	2	2	2	2	2	1	2	2	2	2	1	2	1	2	2
##								55059	2005.5.12	2005.5.23	11	工人	worker	2	1	2005.5.9	2005.5.16	7	assault被人打伤面部	开口2cm，左面部肿胀，左下23之间牙错位，早接触		左下颏旁线性骨折错位	左sym	1	2	1	43	2	2	2	2	2	2	2	2	2	2	1	2	2	2	2	1	2	2	1	2
##		115	80					151413/CT000841	2009.9.11	2009.9.30	19	医师	medical staff	2	5	2009.9.4	2009.9.15	11	motor骑摩托车摔伤致全身及面部皮肤多处擦伤	开口1cm，部分牙段咬合紊乱，下颌骨不对称		左侧下颌骨颏部粉碎性骨折	左sym	1	2	1	23	2	2	2	2	2	2	2	2	2	2	1	2	2	2	2	1	2	1	2	2
##		80	60					CT213803	2008.10.15	2008.10.23	8	学生	student	1	7	2008.10.12	2008.10.16	4	assault因与人斗殴下颌骨受外力打击	咬合紊乱，下颌骨左偏		左下颌骨颏部骨折	左sym	1	2	1	14	2	2	2	2	2	2	2	2	2	2	1	2	2	2	2	1	2	1	2	2
##								34713	2000.3.28	2000.4.10	14	学生	student	2	6	2000.3.18	2000.4.4	17	fall high 自2楼摔下	开口3cm，开合	下颌口内牙龈撕裂	左下颏部（23之间）骨折，右下颌体部骨折（右下46之间）	左sym，右body	2	2	1	9	2	1	1	2	2	2	2	1	2	2	1	1	2	2	2	2	1	1	2	2
##		90	60					35157	2000.5.30	2000.6.13	14	无业	unemployed	2	1	2000.5.15	2000.6.5	21	fall high 从三楼坠落	咬合紊乱，前牙对刃，后牙反合	颏部青紫	左侧下颌颏部骨折（左下34之间），右侧下颌颏部骨折（右下12之间）	左sym，右sym	2	2	2	34	2	1	1	1	1	2	2	2	2	2	1	2	2	2	2	2	1	1	2	2
##		120	60						2001.2.27	2001.3.7	9	农民	peasant	2	3	2001.1.17	2001.3.5	51	motor 骑摩托车与一汽车相撞	开口1.5cm，前牙开合	下颌颏部肿胀	左侧下颌颏部（左下34），右下颏部骨折（右下23之间）	左sym，右sym	2	2	1	34	2	1	1	2	2	2	2	2	2	2	1	2	2	2	2	2	1	1	2	2
##		100	65	2	0.5	1	8	146333	2009.6.4	2009.6.19	15	工人	worker	2	7	2009.5.10	2009.6.11	32	assault被快速旋转的砂轮击中面部	开口2cm，左下后牙开合，外院上下颌牙弓夹板结扎固定	左鼻旁，颌面部及左下唇皮肤瘢痕	左下颌骨颏部骨折，左下23处牙槽骨骨折缺失	左sym，左alveolar	2	2	1	28	1	2	1	1	2	2	1	2	2	2	1	2	2	2	2	2	1	1	2	2
##		110	75					125783	2007.12.25	2008.1.11	18	修理工	worker	2	6	2007.12.8	2008.1.3	26	car车祸致头面部伤	右颧面部塌陷，右眼眶骨结构消失，咬合紊乱	左眼外展神经功能受限	左下颌骨颏部，体部骨折	左sym，左body	2	2	1	21	1	2	1	2	1	2	2	1	2	2	1	1	2	2	2	2	1	2	2	1
##		16	11						2002.6.19	2002.6.27	8	农民	peasant	2	7	2002.5.19	2002.6.21	33	car 车祸伤及右侧面部	开口3.5cm，右侧牙反合，咬合紊乱	右侧鼻翼外侧4cm长手术瘢痕				2	1	38	1	2	1	2	1	2	1	1	2	2	2	2	2	2	2	2	2	2	1	2
##		13	9					43086	2002.7.7	2002.9.30	90	驾驶员	driver	2	7	2002.6.9	2002.7.15	36	car 车祸致头、颜面部及胸部损伤	开口3cm，右侧后牙对刃合，左侧后牙开合，前牙反合，左侧面部凹陷明显	左侧眶下区麻木				2	1	35	1	2	1	2	1	1	1	1	2	2	2	2	2	2	2	2	2	2	2	1
##		120	75					151657	2009.9.17	2009.9.29	13	无业	unemployed	2	4	2009.9.10	2009.9.23	13	motor骑摩托车摔伤致颌面外伤	开口1.5cm，咬合紊乱，左后牙反合，右颧弓塌陷	右侧眉弓内侧及右上唇缝线，双侧眶周淤血，结膜充血				2	1	32	1	2	1	1	1	2	1	1	2	2	2	2	2	2	2	2	2	2	2	1
##		115	70					117191	2007.6.22	2007.7.9	17	学生	student	2	5	2007.6.15	2007.6.27	12	car车祸	开口度0.3cm	右眶周肿胀，左口角、颊部、颈部可见擦伤				2	1	16	1	2	1	1	1	2	2	1	2	2	2	2	2	2	2	2	2	2	2	1
##		100	51					41719	2002.2.14	2002.3.1	15	农民	peasant	2	3	2002.2.13	2002.2.21	8	car 遭遇车祸受伤	开口2.5cm，开合，咬合紊乱，面中份拉长塌陷	双侧眶周淤血，面部肿胀，左侧颧面部肿胀，上颌前牙区前庭沟粘膜及硬软腭交界粘膜撕裂伤				2	1	46	1	2	1	1	2	2	2	1	2	2	2	2	2	2	2	2	2	2	1	2
##		120	80					101871	2006.3.13	2006.3.31	18	司机	driver	2	1	2006.2.27	2006.3.20	21	car驾小车与车相撞	开口3.1cm，咬合紊乱，前牙开合，后牙早接触，双侧颧面部弧度消失，面部不对称	右眼充血				2	1	25	1	2	1	2	1	2	2	1	2	2	2	2	2	2	2	2	2	2	2	1
##		110	70			1	10		2009.9.30	2009.10.16	17	农民	peasant	2	4	2009.9.10	2009.10.9（保守治疗）	29	fall high高处坠落致颧面部，胸部右腕部外伤	开口1cm，前牙开合，双侧后牙无咬合	全面部稍显肿胀，右侧眼眶淤血，眶周浮肿，结膜充血				2	1	36	1	1	1	2	2	2	2	1	2	2	2	2	2	2	2	2	2	2	2	1
##		90	58	n	n	n	n	44756	2002.10.8	2002.10.17	9	农民	peasant	2	5	2002.9.20	2002.10.10	20	car 车祸	开口3cm，后牙早接触	左眼不能睁开，左眼球下陷，左上眼睑不能上抬				2	1	34	1	2	1	2	2	2	2	1	2	2	2	2	2	2	2	2	2	2	2	1
##		97	65					114972	2007.5.8	2007.5.18	10	农民	peasant	2	7	2007.3.18	2007.5.10	53	motor被摩托车撞倒	面部畸形	多处软组织伤已愈合				2	2	46	2	1	1	2	2	2	2	1	2	2	2	2	2	2	2	2	2	2	2	1
##		105	80	16	28			107523	2006.8.15	2006.8.31	16	机修工	worker	2	1	2006.8.7	2006.8.17	10	work施工时被硬物撞击伤	咬合紊乱，面部不对称，右侧后牙早接触，前牙和左侧牙开合	面中部瘀斑，眶周瘀斑				2	1	54	1	2	1	2	2	2	2	1	2	2	2	2	2	2	2	2	2	2	2	1
##	高血压	100	80	1	20	2	20	106560	2006.7.26	2006.8.11	16	个体	economic active	2	4	2006.7.20	2006.8.1	12	car车祸	开口度0.5cm，前牙开合	双侧熊猫眼，左颞部、头顶区头皮挫裂伤				2	1	39	1	2	1	2	2	2	2	1	2	2	2	2	2	2	2	2	2	2	2	1
##		100	70	20	20			116673	2007.5.21	2007.6.6	16	司机	driver	2	6	2007.4.21	2007.5.29	38	assault硬物撞击	咬合紊乱，右侧牙早接触，左侧牙开合	右侧额部瘢痕，右眼睑稍下垂				2	1	43	1	2	1	2	2	2	2	1	2	2	2	2	2	2	2	2	2	2	2	1
##		110	70	3	10	1	5	121753	2007.9.3	2007.9.14	11	矿工	worker	2	1	2007.8.27	2007.9.5	9	car车祸	开口1cm，下颌中线左偏3mm	右侧面颊部上分5cm长横行伤口，右上下眼睑肿胀淤血，右眼结膜充血				2	1	30	1	2	1	2	2	2	2	1	2	2	2	2	2	2	2	2	2	2	1	2
##		120	75					40176	2001.8.30	2001.9.12	14	司机	driver	2	7	2001.8.12	2001.9.3	22	car 行走时不幸被汽车撞倒	开口2cm，张口左偏	右侧颧面部轻度肿胀，右球结膜充血				2	1	23	1	2	1	2	2	2	2	1	2	2	2	2	2	2	2	2	2	2	2	1
##		110	70					143043	2009.3.9	2009.3.25	16	医生	medical staff	2	7	2009.2.22	2009.3.17	23	motor摩托车撞击致颌面部外伤	开口3.7cm，面部不对称	右眶周轻度肿胀，右眼巩膜外侧充血发红				2	2	36	1	2	1	2	2	2	2	1	2	2	2	2	2	2	2	2	2	2	2	1
##		120	80	3	10			111401	2006.12.4	2006.12.18	14	无业	unemployed	2	5	2006.12.1	2006.12.7	6	car车祸	开口度2.cm，咬合紊乱，右侧后牙早接触，左侧后牙开合，右颧面部凹陷	右颧部肿胀，眶周充血				2	1	34	1	2	1	2	2	2	2	1	2	2	2	2	2	2	2	2	2	2	2	1
##		90	50					132007	2008.6.23	2008.7.7	17	农民	peasant	2	2	2008.6.3	2008.6.26	23	motor骑摩托车不慎摔伤	开口1cm，开口右偏，右侧后牙早接触，其余牙开合，下颌中线右偏	右眼睑撕脱伤，右眼球损伤，上唇皮肤裂伤				2	1	18	1	2	1	2	2	2	2	1	2	2	2	2	2	2	2	2	2	2	2	1
##				n	n	n	n	46545	2003.4.24	2003.5.12	18	司机	driver	2	4	2003.1.2	2003.4.30	87	car 车祸致头面部外伤	开口2cm，鼻部塌陷，鼻尖右偏	右眼角向上歪斜，两眼球不在一平面，咬合紊乱				2	1	26	1	2	1	2	2	2	2	1	2	2	2	2	2	2	2	2	2	2	2	1
##		90	60					45269	2003.1.9	2003.1.31	23	工人	worker	2	1	2002.12.30	2003.1.20	21	car 车祸	开口1cm，	左侧面部结痂，关节盘外伤前移位				2	1	25	1	2	1	2	2	2	2	1	2	2	2	2	2	2	2	2	2	2	2	1
##		108	68					43264	2002.7.8	2002.7.29	21	理发师	economic active	2	5	2002.6.28	2002.7.15	17	motor 骑摩托车被撞倒在地，头部着地	开口2cm，	左侧颧面部稍肿胀，左侧眶周淤血，球结膜眼睑充血				2	2	32	1	2	1	2	2	2	2	1	2	2	2	2	2	2	2	2	2	2	1	2
##		110	70					57071	2005.9.5	2005.9.14	9	教师	teacher	2	5	2005.9.2	2005.9.9	7	fall ground不慎摔倒	开口0.3cm，左面部颧弓处凹陷，轻度肿胀	左面部轻度肿胀				2	1	52	1	2	1	2	2	2	2	1	2	2	2	2	2	2	2	2	2	2	1	2
##		100	65					141835	2009.2.6	2009.2.24	19	农民	peasant	2	1	2008.12.15	2009.2.17	2	motor骑摩托车不慎发生车祸	开口2.5cm，左侧颅骨5*8cm的凹陷	左眼睑下垂，复视				2	1	34	1	2	1	2	2	2	2	1	2	2	2	2	2	2	2	2	2	2	2	1
##		120	80	5	5			154102/CT01418	2009.11.23	2009.12.4	12	工人	worker	2	2	2009.11.3	2009.11.25	22	car车祸致全身多处伤	开口1.5cm，左侧颧弓处凹陷	全身多处软组织损伤				2	1	35	2	2	1	2	2	2	2	1	2	2	2	2	2	2	2	2	2	2	2	1
##		110	68						2005.1.26	2005.2.4	10	农民	peasant	2	2	2005.1.11	2005.2.1	21	car从机动车上摔下	开口1.8cm，左面部颧弓处塌陷					2	2	43	2	2	2	2	2	2	2	1	2	2	2	2	2	2	2	2	2	2	1	2
##		100	70					55201	2005.5.30	2005.6.6	7	无业	unemployed	2	6	2005.5.21	2005.6.1	11	fall high从二楼摔下	右颧部稍凹陷，张口1.5cm					2	1	45	2	2	2	2	2	2	2	1	2	2	2	2	2	2	2	2	2	2	1	2
##		92	53	10	3				2006.5.30	2006.6.13	15	无业	unemployed	2	3	2006.5.10	2006.6.5	26	car车祸	开口2.5cm，右颧部畸形					2	1	21	2	2	2	2	2	2	2	1	2	2	2	2	2	2	2	2	2	2	2	1
##		100	70					109653	2006.10.11	2006.10.27	16	无业	unemployed	2	4	2006.9.21	2006.10.13	22	bike骑自行车被后面的自行车撞倒伤及头面部	开口3.5cm，面部不对称，左侧颧部塌陷，张口受限					2	2	41	2	2	2	2	2	2	2	1	2	2	2	2	2	2	2	2	2	2	2	1
##		90	60	20	10			51744	2004.7.19	2004.8.7	20	工人	worker	2	7	2004.6.13	2004.7.27	14	car 车祸致头面部多处挫伤	开口2cm，咬合紊乱，前牙早接触，后牙开合，面部多处凹陷性畸形					2	1	33	2	2	2	2	2	2	2	1	2	2	2	2	2	2	2	2	2	2	2	1
##		105	70					129807	2008.4.17	2008.5.2	15	保安	company staff	2	6	2008.4.5	2008.4.22	17	car车祸致伤头面部	开口1cm，后牙早接触，前牙开合，左颧面部塌陷畸形					2	1	29	2	2	2	2	2	2	2	1	2	2	2	2	2	2	2	2	2	2	2	1
##		110	70			1	5	119135	2007.7.16	2007.7.27	11	无业	unemployed	2	4	2007.6.28	2007.7.19	21	fall high高楼坠落	张口度1.7cm，面部不对称，右侧面部塌陷					2	1	35	2	2	2	2	2	2	1	1	2	2	2	2	2	2	2	2	2	2	2	1
##		120	80						2003.8.5	2003.8.18	13	医生	medical staff	2	5	2003.7.25	2003.8.7	13	motor 骑摩托车摔伤	开口3cm，鼻梁塌陷，咬合紊乱	双侧颧骨区肿胀明显				2	2	28	1	2	1	2	2	2	2	1	2	2	2	2	2	2	2	2	2	2	2	1
##		105	70	20	n	3	n	49540	2004.1.30	2004.2.16	17	工人	worker	2	2	2004.1.6	2004.2.9	29	assault 被外物击伤颌面部	开口1.5cm，面部左右不对称	右侧颌面部瘢痕愈合				2	1	49	1	2	1	2	2	2	2	1	2	2	2	2	2	2	2	2	2	2	2	1
##		120	80	20	20	5	20	110907	2006.11.16	2006.11.29	13	无业	unemployed	2	4	2006.11.2	2006.11.20	18	motor骑摩托车不慎与对面卡车相撞	开口度1.5cm，咬合紊乱，左面部塌陷	左眶上，眶下皮肤瘢痕				2	1	46	1	2	1	2	2	2	2	1	2	2	2	2	2	2	2	2	2	2	2	1
##		120	60						2001.10.22	2001.11.9	18	教师	teacher	2	6	2001.9.22	2001.10.30	38	car 车祸致头面盆骨外伤	开口2cm，					2	2	21	2	2	2	2	2	2	2	1	2	2	2	2	2	2	2	2	2	2	2	1
##								106782	2006.7.29	2006.8.14	16	工人	worker	2	7	2006.7.9	2006.8.3	25	assault打架被他人砍伤	开口度2cm	左面部瘢痕6cm，				2	1	22	1	2	1	2	2	2	1	1	2	2	2	2	2	2	2	2	2	2	2	1
##		110	75					118930	2007.7.11	2007.7.27	16	工人	worker	2	3	2007.7.11	2007.7.16	5	assault钢管落下击中颜面部及右眼	开口度2.5cm	右侧睑缘上方见两个0.5cm裂口，右颊部见一20cm长伤口，颏部有一1cm长伤口				2	1	16	1	2	1	2	1	2	2	1	2	2	2	2	2	2	2	2	2	2	2	1
##		90	50					48623	2003.10.8	2003.10.22	14	干部	government staff	2	7	2003.7.27	2003.10.15	80	car 车祸	左颧部及眶部塌陷	左颧部10cm长瘢痕				2	2	38	1	2	1	2	2	2	2	1	2	2	2	2	2	2	2	2	2	2	2	1
##		17	10					34025	2000.1.17	2000.1.28	11	厨师	other	2	1	1999.12.27	2000.1.24	28	fall high 不慎从四楼跌下	咬合紊乱，开合，右侧颧弓部凹陷畸形					2	1	19	2	2	2	2	2	2	2	1	2	2	2	2	2	2	2	2	2	2	2	1
##		90	60						2001.8.6	2001.8.30	24	工人	worker	2	2	2001.2.13	2001.8.22	190	car 车祸致全身多处外伤	鼻梁塌陷					2	2	37	2	2	2	2	1	2	1	1	2	2	2	2	2	2	2	2	2	2	2	1
##		115	79					37731	2001.2.6	2001.2.22	16	职员	company staff	2	2	2001.1.30	2001.2.13	14	car 交通意外致面部遭撞击	外院颌间固定，咬合紊乱	面部肿胀，眶周瘀斑				2	2	38	1	2	1	2	1	2	1	2	2	2	2	2	2	2	2	2	2	2	2	1
##		110	82	2	1	1	1	49687	2004.2.5	2004.2.13	8	学生	student	2	6	2004.1.31	2004.2.11	11	car 车祸致头面部损伤		上颌正中粘膜裂开至硬软腭交界处，右眼结膜重度水肿				2	1	18	1	2	1	2	1	2	1	2	2	2	2	2	2	2	2	2	2	2	2	1
##		170	100						2004.10.12	2004.10.22	10	医生	medical staff	1	2	2004.10.12	2004.10.15	3	fall ground 走路时跌倒	开口3.5cm，咬合紊乱，前牙开合	右上唇两个创口，牙龈撕裂				2	2	65	1	2	1	2	1	2	1	2	2	2	2	2	2	2	2	2	2	2	1	2
##		110	71	10	20	n	20	119464	2007.7.18	2007.7.30	12	无业	unemployed	2	3	2007.4.18	2007.7.26	99	car车祸	开口4cm，双侧咬合无接触					2	1	39	2	2	2	1	1	2	1	2	2	2	2	2	2	2	2	2	2	2	1	2
##		90	50	15	n			57132	2005.9.12	2005.9.13	1	农民	peasant	2	1	2005.9.12	2005.9.12	0.125	car车祸	开口2.1cm，面部不对称	右面部肿胀明显，额部颧部已缝合右侧鼻唇沟消失				2	1	56	1	2	1	2	1	2	1	2	2	2	2	2	2	2	2	2	2	2	1	2
##		118	76	n	n	n	n	46104	2003.3.5	2003.3.21	16	干部	government staff	2	7	2003.2.23	2003.3.10	15	car 车祸摔伤左面部	开口3.5cm，右侧卡和					2	1	48	2	2	2	2	1	2	1	2	2	2	2	2	2	2	2	2	2	2	1	2
##		130	60	20	40			123580	2007.10.19	2007.11.2	14	农民	peasant	2	5	2007.10.12	2007.10.26	14	assault拳击伤	张口0.8cm，左颧弓区凹陷					2	1	60	2	2	2	1	1	1	1	2	2	2	2	2	2	2	2	2	2	2	1	2
##		130	90					125339	2007.12.7	2007.12.25	19	工人	worker	2	1	2007.12.3	2007.12.11	8	assault工作时被铁链击中颌面部	开口1cm	双侧眶周瘀斑，双侧口角至颊部可见7cm创口已缝合，下唇部4cm长创口已缝合，上颌口内牙龈撕裂				2	1	39	1	1	1	1	1	1	1	2	2	2	2	2	2	2	2	2	2	2	1	2
##		100	65	10	6				2006.5.7	2006.5.24	17	教师	teacher	1	5	2006.5.5	2006.5.11	6	car骑车被小轿车撞倒	开口度2cm，颧部压痛	左面部肿胀、擦伤，左眶周淤血				2	1	29	1	2	1	2	2	2	1	2	2	2	2	2	2	2	2	2	2	2	2	1
##		100	70					40684	2001.10.28	2001.11.14	17	服务员	economic active	2	7	2001.10.28	2001.11.1	4	car 被车撞伤面部	面部不对称	右颧面部，右上唇肿胀，右颧面部擦伤，右上颌牙龈撕裂				2	2	29	1	2	1	2	1	2	1	2	2	2	2	2	2	2	2	2	2	2	1	2
##		120	85					115784	2007.4.23	2007.5.5	12	务农	peasant	2	1	2007.4.9	2007.4.26	17	motor骑摩托车摔伤右侧颌面部	开口度1cm，右侧面部塌陷	右侧眶区、面部肿胀，外眦下方清创伤口，左上唇麻木				2	2	32	1	2	1	2	2	2	1	2	2	2	2	2	2	2	2	2	2	2	2	1
##		105	60			1	10	122725	2007.9.24	2007.10.4	10	工人	worker	2	3	2007.9.12	2007.9.26	14	motor骑摩托车与摩托车相撞	右侧颧骨区塌陷	右上唇，眶下区皮肤麻木，吹口哨时右上唇漏气				2	1	34	1	2	1	2	2	2	1	2	2	2	2	2	2	2	2	2	2	2	2	1
##		100	70					113953	2007.3.6	2007.3.22	16	个体	economic active	2	4	2007.2.1	2007.3.13	40	car车祸	开口右偏					2	2	40	2	2	2	1	1	1	1	2	2	2	2	2	2	2	2	2	2	2	2	1
##		120	85					121325	2007.8.22	2007.9.5	14	医生	medical staff	2	3	2007.8.8	2007.8.23	15	assault在公交车上被打伤	开口1cm，双侧面部稍不对称	左眶下区及上唇皮肤麻木				2	1	34	1	2	1	2	1	2	1	2	2	2	2	2	2	2	2	2	2	2	2	1
##		14	8						2000.3.20	2000.3.21	1	儿童	child	2	7	2000.3.19	2000.3.20	1	bike 骑自行车不慎摔倒		下唇皮肤黏膜裂伤，从左侧口角至唇中线右外侧缘，左上前牙牙龈撕裂				2	2	9	1	1	1	2	1	2	1	2	2	2	2	2	2	2	2	2	2	2	1	2
##		100	70	20	20				2004.11.16	2004.11.27	11	装修工人	company staff	2	1	2004.11.1	2004.11.19	18	car 被汽车撞伤面部	开口2.5cm，双侧关节动度减弱，开口左偏，咬合紊乱，前牙开合，后牙早接触					2	1	40	2	2	2	2	1	1	1	2	2	2	2	2	2	2	2	2	2	2	1	2
##		100	60	20	10			109194	2006.9.25	2006.10.10	16	无业	unemployed	2	5	2006.9.1	2009.9.28	27	assault因矿石砸伤	开口3cm，左侧面部凹陷	左眶下外伤瘢痕				2	1	31	1	2	1	2	1	1	1	2	2	2	2	2	2	2	2	2	2	2	2	1
##		100	60	n	n			43702	2002.4.15	2002.4.29	15	农民	peasant	2	4	2002.4.11	2002.4.24	13	motor 骑摩托车与前面的汽车撞伤颌面部	开口1cm，两侧面部不对称，左侧较右侧肿胀	上腭硬软腭交界处裂孔				2	1	32	1	2	1	1	1	2	1	2	2	2	2	2	2	2	2	2	2	2	2	1
##		133	92						2002.2.19	2002.3.1	10	驾驶员	driver	2	4	2002.2.14	2002.2.22	8	car 交通意外面部受伤	开口3cm，前牙开合	眶周淤血，面部肿胀，上前牙阿彻牙龈撕裂				2	1	24	1	2	1	2	1	2	1	2	2	2	2	2	2	2	2	2	2	2	2	1
##		136	90					131724	2008.6.16	2008.7.16	31	司机	driver	2	7	2008.6.1	2008.6.18	17	assault被人用铁器打击右侧面部	开口2cm，右侧颧面部塌陷	右侧眶周创口外院缝合				2	1	36	1	2	1	2	1	1	1	2	2	2	2	2	2	2	2	2	2	2	1	2
##		110	80	20	n			103470	2006.5.5	2006.5.22	17	个体	economic active	2	4	2006.5.4	2006.5.15	11	car车祸	咬合关系差，上前牙松动，牙槽突活动	面部大面积擦伤、上唇、额部、鼻部、颏部下方多出缝合伤口、口鼻（腭部）贯通伤				2	1	47	1	1	1	2	1	2	1	2	2	2	2	2	2	2	2	2	2	2	2	1
##		125	70	30	11	6	10		2003.6.13	2003.6.19	7	农民	peasant	2	4	2003.5.29	2003.6.17	19	other 面部外伤	开口3cm					2	1	34	2	2	2	2	1	2	1	2	2	2	2	2	2	2	2	2	2	2	2	1
##				n	n	n	n	39336	2001.7.19	2001.8.3	15	民警	government staff	2	6	2001.7.14	2001.7.27	13	car 车祸致左面部损伤	开口0.5cm，咬合紊乱	左侧上下眼睑、眶下区缝合创口，左侧面部红肿结痂，左侧下睑缘糜烂				2	1	36	1	2	1	2	2	2	1	2	2	2	2	2	2	2	2	2	2	2	2	1
##		108	68	n	n	n	n	38916	2001.7.2	2001.7.18	17	农民	peasant	2	2	2001.6.19	2001.7.10	21	motor 骑摩托车不慎摔伤	咬合紊乱	左颧面部肿胀，左眶周皮肤、眼睑、结膜下瘀斑				2	1	38	1	2	1	2	2	2	1	2	2	2	2	2	2	2	2	2	2	2	1	2
##		15	9.5					44605	2002.9.8	2002.9.24	17	医生	medical staff	2	2	2002.8.20	2002.9.12	33	car 车祸致全身多处外伤	开合，左后牙早接触，开合	左眼肿胀				2	1	63	1	2	1	2	2	2	1	2	2	2	2	2	2	2	2	2	2	2	2	1
##									2008.11.22	2008.11.25	3	学生	student	2	6	2008.11.22	2008.11.22	1	other外伤		下前牙区牙龈撕裂				2	1	12	2	1	1	1	2	2	2	2	2	2	2	2	2	2	2	2	2	1	2	2
##		120	80					114625	2007.3.18	2007.4.6	19	无业	unemployed	2	6	2007.3.17	2007.3.18	1	motor骑摩托车与另一摩托车相撞	开口度2cm，咬合紊乱，右后牙早接触	右面部肿胀，右侧额部缝合伤口，硬腭与鼻腔穿通				2	1	19	1	2	1	2	1	2	2	2	2	2	2	2	2	2	2	2	2	2	2	1
##		129	74	20	35	3	17	109023	2006.9.15	2006.9.25	10	无业	unemployed	2	2	2006.9.12	2006.9.20	8	assault两次被人打伤	面型不对称，左颧面部塌陷，咬合紊乱	眶周瘀斑，结膜充血，视物模糊				2	1	52	1	2	1	2	1	1	2	2	2	2	2	2	2	2	2	2	2	2	2	1
##		120	70	20	15	1	2		2009.4.28	2009.4.30	2	公务员	government staff	2	2	2009.4.21	2009.4.30（患者要求保守治疗）	9	car车祸致颌面部损伤	开口2.5cm，开口型不稳，右侧后牙早接触，面中份稍凹陷					2	1	37	2	2	2	1	1	2	2	2	2	2	2	2	2	2	2	2	2	2	1	2
##		100	70					122267	2007.9.20	2007.9.30	10	工人	worker	2	1	2007.8.20	2007.9.25	36	car车祸致颅颌面外伤	前牙开合，两侧颧部不对称	右上唇，左下唇疤痕				2	1	31	1	1	1	1	1	2	2	2	2	2	2	2	2	2	2	2	2	2	1	2
##		120	80						2004.4.25	2004.4.30	5	无业	unemployed	2	3	2004.4.24	2004.4.25	1	motor 骑摩托车不慎摔倒		上唇肿胀明显，贯通伤，左上下眼睑肿胀，面部多处擦伤，左鼻翼撕裂伤				2	1	27	1	2	1	2	1	2	2	2	2	2	2	2	2	2	2	2	2	2	1	2
##		100	70						2001.9.10	2001.9.26	16	学生	student	2	5	2001.8.10	2001.9.13	34	car 因汽车撞伤面部	开口1cm，左颧弓部凹陷					2	2	19	2	2	2	2	1	2	2	2	2	2	2	2	2	2	2	2	2	2	2	1
##		140	100			2	20	144826	2009.4.23	2009.5.5	12	农民	peasant	2	3	2009.4.22	2009.4.29	7	motor骑摩托车摔伤	开口1cm，咬合紊乱	面部多处擦伤，肿胀，上腭正中粘膜撕裂				2	1	45	1	2	1	2	1	2	2	2	2	2	2	2	2	2	2	2	2	2	2	1
##		140	100	20	n			150820	2009.8.27	2009.9.2	6	无业	unemployed	2	3	2009.8.26	2009.8.31	5	fall high从高处摔下致颌面部损伤						2	1	54	2	2	2	1	1	2	2	2	2	2	2	2	2	2	2	2	2	2	1	2
##		110	85					110808	2006.11.13	2006.11.30	18	工人	worker	2	5	2006.11.10	2006.11.21	11	motor骑摩托车不慎与人相撞，急刹车面部撞伤摩托车车把	开口度1.5cm，咬合紊乱	面部肿胀，双侧眼眶熊猫眼，上唇撕裂伤，右眶下鼻根外伤已缝合，鼻肿胀，腭正中粘膜裂开				2	1	34	1	2	1	2	1	2	2	2	2	2	2	2	2	2	2	2	2	2	2	1
##									2009.5.22	2009.5.26	4	工人	worker	1	5	2009.5.22	2009.5.22	0.125	fall ground摔倒致上前牙撞伤	开口3.7cm，	右上2唇侧牙龈撕裂至前庭沟，右下唇创口				2	1	45	1	2	1	2	1	2	2	2	2	2	2	2	2	2	2	2	2	2	1	2
##		107	74					42275	2002.4.9	2002.4.23	14	农民	peasant	2	3	2002.3.27	2002.4.15	19	car 车祸致面部损伤	开口2cm，右侧后牙早接触，前牙开合	右眼充血				2	1	36	1	2	1	1	1	2	2	2	2	2	2	2	2	2	2	2	2	2	1	2
##		90	60	n	n			44452	2002.9.9	2002.9.23	14	拖运工	worker	2	1	2002.9.9	2002.9.17	8	fall high 从车上摔下	咬合紊乱，右后牙早接触	面部肿胀，颏部5cm长伤口，双眼睑肿胀，双眼无法睁开，鼻腔淤血				2	1	36	1	2	1	2	1	2	2	2	2	2	2	2	2	2	2	2	2	2	2	1
##		110	70	n	n	n	n	45622	2003.1.27	2003.1.27	10	教师	teacher	2	2	2003.1.14	2003.1.21	7	car 车祸致伤颌面部	开口2cm，面部不对称，鼻眶凹陷	左眼充血青紫，上唇肿胀，颌面部多处缝合				2	1	28	1	2	1	2	1	2	2	2	2	2	2	2	2	2	2	2	2	2	2	1
##		110	81	10	1			127260	2008.2.18	2008.2.25	8	设计师	worker	2	2	2008.2.5	2008.2.20	15	bike酒后骑自行车摔伤	开口2cm，左侧颧骨塌陷	左侧眼角淤血，球结膜充血				2	1	23	1	2	1	2	1	2	2	2	2	2	2	2	2	2	2	2	2	2	2	1
##		100	70	10	1				2004.2.9	2004.2.19	11	无业	unemployed	2	5	2004.1.9	2004.2.12	34	car 被撞伤	咬合紊乱，前牙开合，上下8早接触					2	1	21	2	2	2	2	1	2	2	2	2	2	2	2	2	2	2	2	2	2	1	2
##		100	70	10	3	1	5	100259	2006.1.17	2006.1.26	9	教师	teacher	2	6	2006.1.7	2006.1.20	13	car车祸	开口3.7cm，咬合紊乱，右半侧牙早接触，左半侧牙开合	右颧部皮肤肿胀				2	1	27	1	2	1	2	1	2	2	2	2	2	2	2	2	2	2	2	2	2	2	1
##		100	80			n	n		2004.9.13	2004.9.20	8	农民	peasant	2	4	2004.9.9	2004.9.16	7	motor 骑摩托车不慎撞伤	开口2.5cm，咬合紊乱，开合	左侧眶下区紫色瘀斑，颏部5cm长创口，左侧面部稍肿胀				2	1	31	1	1	1	1	1	2	2	2	2	2	2	2	2	2	2	2	2	2	1	2
##		110	65					45968	2003.2.21	2003.3.14	21	学生	student	2	6	2003.2.1	2003.3.4	31	car 遭车祸致面部外伤	开口3cm，开口偏右侧	右眼结膜夏雨雪，眶周缘淤血，右眼对光反射消失				2	2	12	1	2	1	2	1	2	2	2	2	2	2	2	2	2	2	2	2	2	2	1
##		120	80					153737/CT001323	2009.11.10	2009.11.20	11	教师	teacher	2	2	2009.11.10	2009.11.12	2	bike骑车时不慎摔伤	开口2cm，咬合紊乱，右颧部塌陷	右眶周淤青				2	1	40	1	2	1	2	1	2	2	2	2	2	2	2	2	2	2	2	2	2	2	1
##		110	70					48277	2003.8.27	2003.9.9	13	无业	unemployed	2	7	2003.8.17	2003.9.1	15	car 乘车时发生撞车致颌面部伤	开口1.2cm，咬合紊乱，后牙早接触，前牙反合，鼻梁弯曲，双侧鼻孔不对称	双眼及眶周淤血，腭部正中裂开，软组织部分缺失				2	1	27	1	2	1	1	1	2	2	2	2	2	2	2	2	2	2	2	2	2	2	1
##		120	80	n	n	n	n	45279	2002.12.5	2002.12.18	13	打工	migrant workers	2	2	2002.12.3	2002.12.11	8	assault 被人用木棒击伤左侧面部	开口1cm，	左侧颧部肿胀，颧部1cm横行伤口				2	1	36	1	2	1	1	1	2	2	2	2	2	2	2	2	2	2	2	2	2	1	2
##		100	60	30	30			自带	2009.4.9	2009.4.29	20	农民	peasant	2	1	2009.3.30	2009.4.16	17	car被车撞击颌面部及身体其他部位	开口2cm，咬合紊乱	腭穹窿顶部2cm长正中裂口				2	1	59	1	2	1	1	2	2	2	2	2	2	2	2	2	2	2	2	2	2	2	1
##				20	1	1	1	142255	2009.2.19	2009.3.6	15	工人	worker	2	6	2009.2.14	2009.2.24	10	fall ground不慎摔伤	开口2cm，开口右偏，口内右侧上颌牙槽骨向下塌陷，右侧面部凹陷	右眶周，左眼眶下，右眼结膜处淤血				2	1	21	1	2	1	1	2	1	2	2	2	2	2	2	2	2	2	2	2	2	2	1
##		110	70					114566	2007.3.14	2007.3.23	9	务农	peasant	2	4	2007.3.8	2007.3.20	12	bike骑车时面部撞伤	咬合紊乱					2	2	40	2	2	2	2	1	2	2	2	2	2	2	2	2	2	2	2	2	2	2	1
##		110	80	4	15	2	15		2003.10.20	2003.10.27	7	工人	worker	2	3	2003.9.30	2003.10.22	22	other 外伤致面部外伤	开口3cm，咬合紊乱，后牙早接触，前牙开合	上唇稍肿胀				2	1	32	1	2	1	2	1	2	2	2	2	2	2	2	2	2	2	2	2	2	1	2
##									2003.10.20	2003.10.31	11	干部	government staff	2	3	2003.10.15	2003.10.22	7	assault 被人击伤左侧面部	开口3cm，咬合紊乱，左后牙早接触，其余开合	左侧眶周瘀斑伴肿胀				2	1	45	1	2	1	2	1	2	2	2	2	2	2	2	2	2	2	2	2	2	1	2
##								53813	2005.1.16	2005.1.28	12	无	unemployed	2	7	2005.1.16	2005.1.25	9	assault打架左面部被铲击中	左颌面部明显肿胀，牙合紊乱，左侧后牙早接触	左上唇撕裂				2	1	36	1	2	1	2	1	2	2	2	2	2	2	2	2	2	2	2	2	2	1	2
##		120	86					103649	2006.5.12	2006.5.26	14	农民	peasant	2	3	2006.5.10	2006.5.17	7	motor骑摩托车不慎摔伤头面部	张口度1.5cm，眶部淤血、复视	上唇、腭部挫裂伤				2	1	50	1	2	1	1	1	2	2	2	2	2	2	2	2	2	2	2	2	2	2	1
##								54292	2005.2.25	2005.3.7	12	车工	worker	2	4	2005.2.24	2005.3.1	5	work工伤	左面部肿胀，开口2.5cm	颌面部撕裂伤，外院缝合				2	1	21	1	1	1	1	1	2	2	2	2	2	2	2	2	2	2	2	2	2	2	1
##		130	70					53560	2004.12.5	2004.12.22	17	教师	teacher	2	2	2004.11.30	2004.12.10	10	motor 骑摩托车发生车祸	开口2cm，下颌中线偏左3mm，咬合紊乱，左上下7早接触，其余开合	面部及上唇多处创口已缝合				2	1	34	1	2	1	1	2	2	2	2	2	2	2	2	2	2	2	2	2	2	2	1
##		100	70					144433	2009.4.13	2009.4.24	11	农民	peasant	2	1	2009.4.6	2009.4.16	10	fall high不慎从2米高处摔下	开口2cm，前牙右侧磨牙开合，鼻翼右偏	面部多处皮肤裂伤肿胀左眼内眦断裂溢泪（鼻泪管阻塞），结膜下充血眶下肿胀，				2	1	55	1	2	1	2	2	1	2	2	2	2	2	2	2	2	2	2	2	2	2	1
##		100	70	20	3			135048	2008.8.7	2008.8.22	15	无业	unemployed	2	3	2008.7.30	2008.8.12	13	motor骑摩托车摔伤头面部	开口0.5cm，	额部，左眉弓，左眶下区面部，左口角下缘创口，左上3456处前庭沟裂开				2	1	18	1	1	1	2	2	2	2	2	2	2	2	2	2	2	2	2	2	2	2	1
##		120	80					45838	2003.2.11	2003.2.21	10	教师	teacher	2	2	2003.2.4	2003.2.14	10	car 车祸伤及颌面部	开口2.5cm，	额部创口已缝合，颜面部多处擦伤				2	1	33	1	1	1	2	2	2	2	2	2	2	2	2	2	2	2	2	2	2	2	1
##		144	85	20	10			55828	2005.7.9	2005.7.27	19	无业	unemployed	2	6	2005.7.9	2005.7.18	9	car车祸	开口2.2cm，左耳屏前轻压痛	面颊部、颏部皮肤裂开至肌层				2	1	28	1	1	1	2	2	2	2	2	2	2	2	2	2	2	2	2	2	2	2	1
##		110	70			n	n	44989	2002.11.1	2002.11.22	21	管理	economic active	1	4	2002.10.31	2002.11.13	13	car 被面包车撞伤	开口2cm，咬合紊乱	右颌面部肿胀，下唇撕裂				2	1	37	1	1	1	2	2	2	2	2	2	2	2	2	2	2	2	2	2	2	2	1
##		110	70					55143	2005.5.20	2005.6.1	12	工人	worker	2	4	2005.5.19	2005.5.23	4	assault被高压锅击伤	开口1cm	右颌面部肿胀，右眼睑肿胀，有颧弓右耳屏前伤口缝合				2	2	55	1	2	1	2	2	2	2	2	2	2	2	2	2	2	2	2	2	2	1	2
##		110	85	10	10	1	20	123751	2007.10.22	2007.11.5	14	建筑工人	worker	2	2	2007.9.18	2007.10.26	38	fall ground不慎摔伤	开口1cm，右颧面部塌陷	右面颊部瘀斑，右上眼睑外侧切口瘢痕，右下颌升支部肿胀				2	1	37	1	1	1	2	2	2	2	2	2	2	2	2	2	2	2	2	2	2	2	1
##								10053	2006.2.5	2006.2.13	7	工人	worker	2	3	2006.2.1	2006.2.7	6	motor骑摩托车摔倒	开口2cm	右颧面部，右颏下缘皮肤挫伤				2	1	38	1	1	1	2	2	2	2	2	2	2	2	2	2	2	2	2	2	2	1	2
##		9	5					34396	2000.2.23	2000.3.13	19	会计	economic active	2	4	2000.2.17	2000.3.2	14	car 车祸	开口2cm，左侧后牙开合	左侧面中部颧骨区3cm纵行创面，左侧鼻翼旁2.5cm长创口，颏下4cm长创口均已缝合，口内唇龈沟创口				2	2	29	1	1	1	2	2	2	2	2	2	2	2	2	2	2	2	2	2	2	1	2
##		100	80	10	n			112048	2006.12.31	2007.1.16	16	无业	unemployed	2	6	2006.12.23	2007.1.8	16	car车祸	开口2cm，左面部稍塌陷，咬合紊乱，右侧后牙早接触	鼻根部肿胀				2	1	42	1	2	1	2	2	2	2	2	2	2	2	2	2	2	2	2	2	2	2	1
##		114	68						2003.3.31	2003.4.11	11	工人	worker	2	7	2003.3.16	2003.4.3	18	car 因车撞伤	开口3cm，咬合紊乱，前牙开合	腭部贯通伤				2	1	23	1	2	1	2	2	2	2	2	2	2	2	2	2	2	2	2	2	2	2	1
##		100	70					153654/CT001370	2009.11.7	2009.11.19	12	无业	unemployed	2	3	2009.11.4	2009.11.12	8	car车祸致面部受伤	开口1.5cm，左侧颧弓塌陷	眶外侧壁及眶下壁轻度肿胀，左眼结膜充血，左上眼睑伤口缝合				2	2	26	1	2	1	2	2	2	2	2	2	2	2	2	2	2	2	2	2	2	2	1
##		110	65			2	20	108725	2006.9.8	2006.9.20	12	教师	teacher	2	1	2006.8.28	2006.9.13	16	motor骑摩托车不慎摔倒致头面部受伤	开口度2.5cm，上下牙不能咬合	眶周淤血，面部稍肿胀				2	1	50	1	2	1	2	2	2	2	2	2	2	2	2	2	2	2	2	2	2	2	1
##		113	65					118495	2007.7.5	2007.7.20	15	学生	student	2	2	2007.6.26	2007.7.9	13	sport打篮球撞伤	开口度2.5cm	眶周淤血，右眼结膜充血				2	1	19	1	2	1	2	2	2	2	2	2	2	2	2	2	2	2	2	2	2	2	1
##		100	65	5	30	4	30	136277	2008.9.1	2008.9.17	16	会计	economic active	2	6	2008.8.23	2008.9.4	12	car车祸致头面部撞伤	开口0.5cm，左侧颧面部凹陷	面部及颈部皮肤青紫，手术中见眶上神经断裂				2	1	53	1	2	1	2	2	2	2	2	2	2	2	2	2	2	2	2	2	2	2	1
##		120	75	15	20	4	20		2009.5.31	2009.6.16	16	农民	peasant	2	1	2009.5.25	2009.6.3	9	car车祸致面部外伤	开口3.8cm，左侧颧弓塌陷，	面部稍肿胀				2	1	56	1	2	1	2	2	2	2	2	2	2	2	2	2	2	2	2	2	2	2	1
##		116	76						2005.10.24	2005.11.7	14	农民	peasant	2	7	2005.10.9	2005.10.26	17	other外伤	右侧面部颧部压痛，稍肿胀	面部撕裂伤，右眼视力下降，右上唇麻木				2	2	31	1	2	1	2	2	2	2	2	2	2	2	2	2	2	2	2	2	2	2	1
##		120	80	40	40	5	40	130613	2008.5.14	2008.5.27	13	退休	retired	2	4	2008.5.8	2008.5.19	11	car车祸	开口0.5cm，开合	面部肿胀，鼻额部肿胀有缝线，双侧眼球结膜充血				2	1	58	1	2	1	2	2	2	2	2	2	2	2	2	2	2	2	2	2	2	2	1
##		100	70					113371	2007.2.13	2007.2.26	13	业务员	economic active	1	1	2007.2.12	2007.2.15	3	car车祸	开口度1.5cm，	面部肿胀，眼结膜充血，右侧上唇及鼻部麻木				2	1	33	1	2	1	2	2	2	2	2	2	2	2	2	2	2	2	2	2	2	2	1
##								54129	2005.2.6	2005.2.14	8	工人	worker	2	6	2005.2.5	2005.2.7	2	car车祸	开口3cm,开口左偏，左后牙早接触	上前牙区牙龈撕裂伤				2	2	34	1	2	1	2	2	2	2	2	2	2	2	2	2	2	2	2	2	2	1	2
##		110	75					121711	2007.8.24	2007.8.31	7	无业	unemployed	2	7	2007.8.19	2007.8.28	9	fall ground行走时跌倒	开口2cm，左面部肿胀明显，颧弓处凹陷	双侧眶下淤血				2	2	35	1	2	1	2	2	2	2	2	2	2	2	2	2	2	2	2	2	2	1	2
##		110	70	4	4			127683	2008.2.28	2008.3.12	14	无业	unemployed	2	3	2008.2.20	2008.3.4	13	car车祸致伤颌面部	开口1.5cm，咬合紊乱，开合，左颧面部塌陷	双侧眶周瘀斑，面部广泛表皮擦伤				2	1	29	1	2	1	2	2	2	2	2	2	2	2	2	2	2	2	2	2	2	2	1
##		110	70	20	15	2	15	自带	2005.11.25	2005.12.9	14	业务员	economic active	2	4	2005.11.10	2005.11.29	19	car车祸（驾车翻入沟内）	开口3cm，	双侧眶周瘀斑，右眼巩膜充血，双眼复视				2	1	38	1	2	1	2	2	2	2	2	2	2	2	2	2	2	2	2	2	2	2	1
##		120	80	20	7			125465	2007.12.17	2007.12.30	13	工人	worker	2	1	2007.12.3	2007.12.20	17	assault外物撞击致颌面部骨折	咬合紊乱，右后牙前牙反合，双侧面部不对称	双眶周淤血，球结膜充血，左颧弓区肿胀，左眼眶下4.5cm长疤痕				2	1	25	1	2	1	2	2	2	2	2	2	2	2	2	2	2	2	2	2	2	2	1
##		110	70					109830	2006.10.16	2006.10.27	9	学生	student	2	5	20006.10.6	2006.10.18	12	car不慎被车撞伤	张口2.5cm，咬合紊乱，面部凹陷	双眼结膜充血				2	1	17	1	2	1	2	2	2	2	2	2	2	2	2	2	2	2	2	2	2	2	1
##		100	70					46549	2003.4.25	2003.5.6	11	无业	unemployed	2	2	2003.4.15	2003.4.30	15	motor 乘坐摩托车时摔伤	开口2.5cm，右侧颧面部塌陷，前牙开合，后牙早接触，咬合紊乱	双眼皮下淤血				2	2	29	1	2	1	2	2	2	2	2	2	2	2	2	2	2	2	2	2	2	2	1
##		115	70	10	n			116994	2007.6.1	2007.6.12	11	工人	worker	2	2	2007.5.22	2007.6.6	15	fall ground摔伤	开口度2cm，咬合紊乱，左侧后牙早接触	双眼熊猫眼，左颈部淤血，左颧区肿胀				2	1	34	1	2	1	2	2	2	2	2	2	2	2	2	2	2	2	2	2	2	2	1
##		112	72					149448/CT000544	2009.8.3	2009.8.19	16	工人	worker	2	1	2009.8.3	2009.8.11	8	assault被机器砸伤致头面部外伤出血	开口1.5cm，	头皮撕裂伤，左侧颧弓部伤口，右侧耳屏前伤口，枕部撕裂伤				2	2	50	1	2	1	2	2	2	2	2	2	2	2	2	2	2	2	2	2	2	1	2
##		95	50					180337	2007.7.12	2007.7.30	18	务农	peasant	2	4	2007.7.5	2007.7.23	18	motor骑摩托车摔倒	开口度2cm、咬合紊乱，开口右偏，右侧颧面部塌陷	硬腭正中有一1cm裂隙，右侧面部肿胀				2	1	22	1	2	1	2	2	2	2	2	2	2	2	2	2	2	2	2	2	2	2	1
##		110	90	40	3				2004.8.2	2004.8.17	9	工人	worker	2	5	2004.7.30	2004.8.9	10	motor 骑摩托车不慎与别人相撞	开口2cm	右侧关节区肿胀				2	1	21	1	2	1	2	2	2	2	2	2	2	2	2	2	2	2	2	2	2	2	1
##		90	60					115589	2007.4.16	2007.4.24	8	无业	unemployed	2	3	2007.4.4	2007.4.18	14	motor骑摩托车摔倒	开口度1cm，前牙轻度开合，后牙早接触	右侧眶下瘀斑，右颧弓凹陷				2	1	26	1	2	1	2	2	2	2	2	2	2	2	2	2	2	2	2	2	2	2	1
##		100	60	7	1			150386	2009.8.19	2009.8.31	12	学生	student	2	1	2009.8.10	2009.8.24	14	car车祸致右颧面部损伤		右侧眶周见痂皮，右眼睑少量充血				2	1	19	1	2	1	2	2	2	2	2	2	2	2	2	2	2	2	2	2	2	2	1
##		115	80	10	15			122409	2007.9.18	2007.9.30	12	商人	economic active	2	3	2007.9.12	2007.9.20	8	motor骑摩托车时撞伤右面部	双侧面部不对称，右侧明显塌陷，	右侧眶周淤血明显，眶下区稍有麻木感				2	1	40	1	2	1	2	2	2	2	2	2	2	2	2	2	2	2	2	2	2	2	1
##		110	80	20	10	1	10	111399	2006.12.4	2006.12.16	12	无业	unemployed	2	6	2006.11.25	2006.12.7	12	car车祸	右侧面部凹陷	右侧眉弓上方外伤瘢痕				2	1	33	1	2	1	2	2	2	2	2	2	2	2	2	2	2	2	2	2	2	2	1
##		140	90						2002.12.26	2003.1.3	9	教师	teacher	2	4	2002.12.26	2002.12.27	1	assault 被秤砣击伤右面部	双侧面部稍不对称	右侧面部稍肿胀，右眶下鼻翼旁鼻中隔软组织裂伤已缝合				2	2	30	1	2	1	2	2	2	2	2	2	2	2	2	2	2	2	2	2	2	1	2
##		120	80	3	4	1	4	134058	2008.7.22	2008.8.13	22	无业	unemployed	2	1	2008.7.7	208.7.29	22	car车祸致右侧面部受伤	右侧眶下稍凹陷	右侧面部肿胀				2	1	21	1	2	1	2	2	2	2	2	2	2	2	2	2	2	2	2	2	2	2	1
##		119	75	20	5	1	3	123250	2007.10.10	2007.10.24	14	农民	peasant	2	2	2007.10.9	2007.10.17	8	motor骑摩托车不慎摔倒		右侧面部肿胀，右耳屏前10cm擦伤				2	1	36	1	2	1	2	2	2	2	2	2	2	2	2	2	2	2	2	2	2	1	2
##		110	70	3	2			126256	2008.1.16	2007.1.30	14	无业	unemployed	2	7	2008.1.6	2008.1.23	17	car开车与摩托车相撞	开口2cm，双侧面部不对称	右侧面部肿胀，右眶周青紫，右面部创口已缝合				2	1	21	1	2	1	2	2	2	2	2	2	2	2	2	2	2	2	2	2	2	2	1
##		120	80					129302	2008.4.8	2008.4.17	9	司机	driver	2	7	2008.3.30	2008.4.10	11	other不慎致颌面部外伤	开口2.5cm，右侧颧部凹陷	右侧颧部可见软组织挫伤，已愈合				2	1	39	1	2	1	2	2	2	2	2	2	2	2	2	2	2	2	2	2	2	1	2
##		100	75					112526	2007.1.22	2007.2.6	15	工人	worker	2	3	2006.12.20	2007.1.25	36	assault不慎被金属物击伤	右侧面部凹陷	右侧颧面部瘢痕，右上颌窦可见液平面				2	1	36	1	2	1	2	2	2	2	2	2	2	2	2	2	2	2	2	2	2	2	1
##		110	80					57221	2005.9.19	2005.9.30	11	工人	worker	2	4	2005.9.15	2005.9.22	7	other外伤	开口1.5cm，	右侧颧面部眶下区5cm长挫裂横，已缝合				2	1	32	1	2	1	2	2	2	2	2	2	2	2	2	2	2	2	2	2	2	2	1
##		100	70	20	20	8	30	147754	2009.7.6	2009.7.17	11	退休	retired	2	6	2009.6.20	2009.7.9	19	motor骑摩托车自行摔倒	开口2cm，右侧颧面部塌陷	右侧颧面部皮肤淤血				2	1	60	1	2	1	2	2	2	2	2	2	2	2	2	2	2	2	2	2	2	2	1
##		100	60					129580	2008.4.14	2008.4.29	15	个体	economic active	2	6	2008.4.12	2008.4.21	9	fall ground不下心摔跤伤及右侧颧面部	开口0.5cm，右侧颧面部凹陷	右侧颧面部右侧眶外下侧肿胀，可见瘀斑				2	2	39	1	2	1	2	2	2	2	2	2	2	2	2	2	2	2	2	2	2	2	1
##		107	63	20	16			121309	2007.8.22	2007.9.2	11	会计	economic active	2	5	2007.8.17	2007.8.27	10	assault被棍子打伤	开口3cm，右侧颧面部塌陷	右侧颧面部肿胀				2	1	36	1	2	1	2	2	2	2	2	2	2	2	2	2	2	2	2	2	2	1	2
##						n	n	46202	2003.3.18	2003.3.31	13	工人	worker	2	3	2003.2.26	2003.3.21	23	assault 钢管致右面部外伤	开口1.5cm，右侧颧面部塌陷，中线略偏左	右唇颊内侧伤口已愈合				2	1	52	1	2	1	2	2	2	2	2	2	2	2	2	2	2	2	2	2	2	2	1
##		110	70	20	10			128276	2008.3.7	2008.4.3	27	无业	unemployed	2	4	2008.2.7	2008.3.12/2008.3.27	48	car车祸致脑与颌面外伤	开口1cm，咬合紊乱，左牙早接触，面部不对称，右侧颧面部塌陷	右关节区肿胀				2	1	23	1	2	1	2	2	2	2	2	2	2	2	2	2	2	2	2	2	2	2	1
##		110	70					113534	2007.2.26	2007.3.5	7	教师	teacher	2	1	2007.2.19	2007.3.1	10	assault烟花爆炸伤致右侧颌面部伤	开口度2cm	右颌面部肿胀，眶下区软组织伤				2	1	37	1	2	1	2	2	2	2	2	2	2	2	2	2	2	2	2	2	2	2	1
##		130	85	20	10			130650	2008.5.14	2008.5.29	15	工人	worker	2	5	2008.5.9	2008.5.20	11	assault被重物击伤	开口一度受限，左颧面部塌陷	右眶下及鼻背创口已缝合				2	1	38	1	2	1	2	2	2	2	2	2	2	2	2	2	2	2	2	2	2	2	1
##		120	90	40	n	8	n	56360	2005.7.27	2005.8.9	13	农民	peasant	2	7	2005.7.24	2005.8.2	9	motor骑摩托车摔倒	开口1.5cm，右关节区压痛	右眶下裂开缝合，右眶周瘀斑				2	1	47	1	2	1	2	2	2	2	2	2	2	2	2	2	2	2	2	2	2	2	1
##		120	70	15	10			148398	2009.7.16	2009.7.22	6	农民	peasant	2	2	2009.6.23	2009.7.22（肝功能异常，III型肺结核转院）	29	car车祸致颌面外伤	开口3cm，开口右偏，右侧颧骨塌陷	右眶下区感觉迟钝，右眼失明				2	1	35	1	2	1	2	2	2	2	2	2	2	2	2	2	2	2	2	2	2	2	1
##		115	60						2000.6.19	2000.6.30	11	学生	student	2	3	2000.6.14	2000.6.21	7	assault 散打时被对方踢伤颧部	开口2.5cm，右侧颧面部凹陷，左右不对称	右眶下区淤血肿胀，右侧面部麻木				2	1	19	1	2	1	2	2	2	2	2	2	2	2	2	2	2	2	2	2	2	2	1
##		105	84					150677/CT0638	2009.8.24	2009.9.25	32	工人	worker	2	5	2009.7.24	2009.9.25（拒绝手术）	63	car车祸	开口2cm，	右眶下区肿胀，额部及右侧面中部可见瘢痕				2	1	38	1	2	1	2	2	2	2	2	2	2	2	2	2	2	2	2	2	2	2	1
##		105	62	n	n	n	n	43863	2002.8.4	2002.8.19	15	无业	unemployed	2	4	2002.7.4	2002.8.6	33	car 因交通事故损伤面部	开口2.5cm，中线右偏3mm，右侧后牙早接触，右侧颧面部塌陷	右眶下淤血，右眶下至颧部见一陈旧性疤痕				2	1	33	1	2	1	2	2	2	2	2	2	2	2	2	2	2	2	2	2	2	2	1
##		100	65					144493	2009.4.14	2009.4.30	16	工人	worker	2	3	2009.4.8	2009.4.21	13	car车祸致右面部外伤		右眶周及右颧面部肿胀，右眼睑肿胀				2	2	28	1	2	1	2	2	2	2	2	2	2	2	2	2	2	2	2	2	2	2	1
##		100	70	20	20				2006.11.9	2006.11.22	13	农民	peasant	2	7	2006.10.15	2006.11.13	29	motor骑摩托车不慎与汽车相撞	开口度0.8cm，右颧面部塌陷	右眶周淤血，右眶下麻木，面部伤口已缝合				2	1	45	1	2	1	2	2	2	2	2	2	2	2	2	2	2	2	2	2	2	2	1
##		100	80					57615	2005.11.4	2005.11.14	10	无业	unemployed	2	6	2005.10.29	2005.11.8	10	car车祸	开口2cm，右侧后牙早接触	右面部眶区明显肿胀，右上眼睑创口缝合				2	1	16	1	2	1	2	2	2	2	2	2	2	2	2	2	2	2	2	2	2	2	1
##		100	60	n	n	n	n	36391	2000.8.23	2000.9.5	13	个体	economic active	2	7	2000.8.13	2000.8.28	15	motor 骑摩托车与别人摩托车相撞	开口2.6cm，右面部塌陷	右面部麻木，右眶周青紫色				2	1	36	1	2	1	2	2	2	2	2	2	2	2	2	2	2	2	2	2	2	2	1
##								48936	2003.11.12	2003.11.18	6	农民	peasant	2	5	2003.11.7	2003.11.17	10	car 车祸伤及头面部	咬合紊乱，右侧开合，左侧对刃	右面部稍显肿胀，双侧眶周区均有淤血，右眼巩膜充血明显，鼻部及额区血痂				2	1	33	1	2	1	2	2	2	2	2	2	2	2	2	2	2	2	2	2	2	2	1
##		147	85	n	n				2001.10.31	2001.11.12	12	工人	worker	2	2	2001.10.30	2001.11.2	3	fall ground 不慎跌倒致面部塌陷	开口3cm，面部左右不对称，右面部塌陷	右面部外伤擦痕结痂				2	1	37	1	2	1	2	2	2	2	2	2	2	2	2	2	2	2	2	2	2	1	2
##		93	42	20	16	4	16	130990	2008.5.23	2008.6.3	11	司机	driver	2	4	2008.5.1	2008.5.27	26	motor酒后驾驶摩托车发生车祸	开口1.8cm，右侧颧部凹陷	右面部肿胀				2	1	34	1	2	1	2	2	2	2	2	2	2	2	2	2	2	2	2	2	2	2	1
##		120	90	15	20	2	20	145740	2009.5.20	2009.6.11	22	职工	company staff	2	1	2009.5.18	2009.5.31	13	car车祸致张口受限	开口2cm，右颧面部塌陷	右面部肿胀明显，鼻唇沟消失				2	1	44	1	2	1	2	2	2	2	2	2	2	2	2	2	2	2	2	2	2	2	1
##		105	65					118951	2007.7.16	2007.7.25	9	无业	unemployed	2	3	2007.7.4	2007.7.18	14	car车祸致右颧面部及左颧区外伤	开口2.2cm	右面颊8cm长斜形伤口已缝合，右颧部耳屏前压痛明显，左侧颞区头皮处5cm长伤口缝合				2	2	34	1	2	1	2	2	2	2	2	2	2	2	2	2	2	2	2	2	2	1	2
##		100	70	1	1			49370	2005.3.2	2005.3.17	16	个体	economic active	2	7	2005.2.20	2005.3.7	15	assault左面部遭拳击	张口0.4cm，左颧骨颧弓区塌陷	右球结膜区充血				2	1	32	1	2	1	2	2	2	2	2	2	2	2	2	2	2	2	2	2	2	2	1
##		128	73	n	n	n	n	40114	2001.8.27	2001.9.4	9	工人	worker	2	6	2001.8.18	2001.8.31	13	car 被汽车撞倒伤及右侧头面部	开口1cm，前牙开合，左后牙早接触	右颧部凹陷，右侧眶周致耳屏前淤血				2	1	24	1	2	1	2	2	2	2	2	2	2	2	2	2	2	2	2	2	2	2	1
##		123	80					42956	2002.6.21	2002.7.2	11	教师	teacher	2	1	2002.6.17	2002.6.25	8	other 右面部受撞击后肿胀张口受限	开口1cm，中线左偏1mm右颧面部塌陷	右颧面部明显肿胀，右眶下淤青				2	1	30	1	2	1	2	2	2	2	2	2	2	2	2	2	2	2	2	2	2	1	2
##		90	65	20	10	2	10		2004.9.16	2004.9.27	11	无业	unemployed	2	4	2004.8.26	2004.9.20	25	assault 被人用拳头打击面部致右侧面部外伤	开口2.5cm，右侧颧面部塌陷	右颧面部淤紫				2	2	37	1	2	1	2	2	2	2	2	2	2	2	2	2	2	2	2	2	2	1	2
##		125	80	10	3			130182	2008.4.28	2008.5.14	14	无业	unemployed	2	6	2008.4.26	2008.5.5	9	motor骑摩托车摔伤	开口3.7cm	右颧面部肿胀				2	1	26	1	2	1	2	2	2	2	2	2	2	2	2	2	2	2	2	2	2	2	1
##		100	65					120404	2007.8.7	2007.8.20	13	工人	worker	2	5	2007.7.27	2007.8.10	14	other外伤	开口2cm	右颧面部肿胀，右眼视力模糊，右眶下区麻木				2	1	36	1	2	1	2	2	2	2	2	2	2	2	2	2	2	2	2	2	2	1	2
##		115	79					40408	2001.9.24	2001.10.9	14	服务生	economic active	2	1	2001.9.3	2001.9.27	24	car 因车祸致右颜面部损伤	开口轻度受限，咬合紊乱	右颜面部稍肿胀，眶下缘皮肤呈紫色，右眼结膜下淤血				2	2	22	1	2	1	2	2	2	2	2	2	2	2	2	2	2	2	2	2	2	2	1
##		125	70					自带	2005.9.28	2005.10.4	6	农民	peasant	2	4	2005.9.15	2005.9.30	15	other外伤	左颧面部塌陷，左眼眶周围瘀斑	右眼睑下垂				2	1	68	1	2	1	2	2	2	2	2	2	2	2	2	2	2	2	2	2	2	1	2
##		100	75			n	n	42919	2002.6.19	2002.7.1	11	司机	driver	2	7	2002.6.9	2002.6.25	16	assault 因拳击暴力致右面部外伤	开口1.5cm，右面部塌陷	右眼睑淤血				2	1	46	1	2	1	2	2	2	2	2	2	2	2	2	2	2	2	2	2	2	2	1
##		90	60	n	n	n	n		2001.4.16	2001.4.27	11	干部	government staff	2	5	2001.3.16	2001.4.20	35	car 车祸致右面部撞击汽车方向盘致面部损伤	右面部塌陷，双侧面部不对称	右眼睑瘀斑				2	1	35	1	2	1	2	2	2	2	2	2	2	2	2	2	2	2	2	2	2	2	1
##		110	65	4	2	3	5	152450	2009.10.12	2009.10.19	7	无业	unemployed	2	2	2009.10.6	2009.10.14	8	bike骑车不慎摔倒撞伤右面颊部	咬合紊乱，左侧开合，上下牙列中线不齐，右颧弓稍塌陷	右眼角创口缝合，左眼眶周围淤血，略肿胀，右眼结膜充血				2	1	23	1	2	1	2	2	2	2	2	2	2	2	2	2	2	2	2	2	2	2	1
##		95	65					137446	2008.10.6	2008.10.17	11	工人	worker	2	3	2008.9.24	2008.10.9	15	motor骑摩托车撞人后摔伤	咬合紊乱，右侧牙早接触，左侧开合，面部不对称	右眼结膜充血				2	1	22	1	2	1	2	2	2	2	2	2	2	2	2	2	2	2	2	2	2	2	1
##		90	60						2004.3.9	2004.3.17	12	工人	worker	2	7	2004.3.7	2004.3.12	5	bike 骑车不慎摔倒，右侧面部着地	开口3.5cm，右颧弓凹陷	右眼结膜充血，右面颊部擦伤，右眶周皮下淤血				2	2	28	1	2	1	2	2	2	2	2	2	2	2	2	2	2	2	2	2	2	2	1
##		100	70					44792	2002.10.14	2002.10.25	11	工人	worker	2	5	2002.9.27	2002.10.17	20	car 车祸致伤左侧颜面部	开口0.5cm，双侧面部不对称，左颧面部塌陷	着眼于学，左颧部瘢痕				2	1	27	1	2	1	2	2	2	2	2	2	2	2	2	2	2	2	2	2	2	2	1
##		100	80	10	8			110098	2006.10.23	2006.10.30	9	业务员	economic active	2	7	2006.10.22	2006.10.27	5	motor骑摩托车摔倒	开口1cm，咬合紊乱，左颧面部塌陷	左鼻、额擦伤				2	1	26	1	2	1	2	2	2	2	2	2	2	2	2	2	2	2	2	2	2	1	2
##		138	82	30	10			122321	2007.9.15	2005.9.25	10	农民	peasant	2	5	2007.9.14	2007.9.20	6	fall ground走路不慎摔倒	开口1cm，咬合错乱，左侧后牙开合	左侧鼻部创口已清创缝合，口内左上和前庭沟粘膜挫裂缝合，腭侧粘膜挫裂				2	1	37	1	2	1	2	2	2	2	2	2	2	2	2	2	2	2	2	2	2	2	1
##		115	70	n	n	n	n		2002.10.23	2002.11.5	13	泥工	worker	2	5	2002.10.18	2002.10.29	11	assault 被他人用砖击打左侧头面部	开口1cm，咬合紊乱	左侧耳前，眶后至下颌后缘肿胀				2	1	35	1	2	1	2	2	2	2	2	2	2	2	2	2	2	2	2	2	2	1	2
##		112	84	5	10			138453	2008.10.30	2008.11.12	11	工人	worker	2	1	2008.10.20	2008.11.4	15	fall high高空作业从二楼坠落	开口2.8cm，后牙早接触，前牙开合，面部不对称	左侧关节区压痛，右侧面部稍肿胀				2	1	37	1	2	1	2	2	2	2	2	2	2	2	2	2	2	2	2	2	2	2	1
##		100	60					154215	2009.11.25	2009.12.16	22	员工	company staff	2	1	2009.11.16	2009.12.16（外出不归，未行手术）	30	car车祸致颌面部外伤	开口0.5cm，	左侧眶周，颧弓颧骨处青紫				2	1	24	1	2	1	2	2	2	2	2	2	2	2	2	2	2	2	2	2	2	2	1
##		100	70					141335	2009.2.2	2009.2.16	15	学生	student	2	5	2009.1.16	2009.2.5	20	car车祸	开口3cm，	左侧眶周及颧弓区肿胀，左侧眼结膜充血红肿				2	2	17	1	2	1	2	2	2	2	2	2	2	2	2	2	2	2	2	2	2	2	1
##		110	70	n	n			46196	2003.3.13	2003.4.2	20	干部	government staff	2	6	2003.3.1	2003.3.18	17	car 驾车遭车祸致颌面外伤	开口2cm，左眶下区塌陷，鼻骨向右侧偏曲	左侧面部眶下缘至鼻尖不规则裂伤已愈合，面神经受损（右眼睑闭合不全，泪水外溢）				2	1	50	1	2	1	2	2	2	2	2	2	2	2	2	2	2	2	2	2	2	2	1
##	高血压	152	89	20	30	1	30	102906	2006.4.14	2006.4.28	14	工人	worker	2	4	2006.4.13	2006.4.19	6	assault铁钩击伤	张口二指、左侧颧部凹陷、眶部淤血	左侧面部外伤				2	1	51	1	2	1	2	2	2	2	2	2	2	2	2	2	2	2	2	2	2	1	2
##		100	70					141254	2009.1.25	2009.2.10	17	农民	peasant	2	6	2009.1.24	2009.2.3	10	motor骑摩托车不慎摔倒致颌面部外伤	开口2cm，	左侧面部肿胀明显，左侧眶周淤血，左口角处伤口已缝合，牙槽粘膜及腭粘膜撕裂伤				2	1	39	1	2	1	2	2	2	2	2	2	2	2	2	2	2	2	2	2	2	2	1
##		110	70					117111	2007.6.5	2007.6.18	13	农民	peasant	2	6	2007.5.5	2007.6.7	33	car车祸	开口度1.5cm，咬合紊乱，左侧开合，左颧弓塌陷	左侧颧面部麻木				2	1	39	1	2	1	2	2	2	2	2	2	2	2	2	2	2	2	2	2	2	2	1
##		90	60	10	10			104118	2006.6.8	2006.6.20	12	工人	worker	2	5	2006.5.19	2006.6.12	24	assault铁棍击伤	开口1cm，右侧颧部塌陷	左额部4cm长伤口，右耳廓2cm伤口				2	1	32	1	2	1	2	2	2	2	2	2	2	2	2	2	2	2	2	2	2	2	1
##		109	65	20	20	5	15	56277	2005.7.24	2005.8.11	18	无业	unemployed	2	7	2005.7.24	2005.8.1	8	car车祸撞伤头面部	开口1cm	左颌面部肿胀，额部5cm，鼻尖部3cm长撕裂伤撕裂伤已缝合，上腭正中裂开，左眶周淤血				2	1	49	1	2	1	2	2	2	2	2	2	2	2	2	2	2	2	2	2	2	2	1
##		140	85					57621	2005.11.3	2005.11.21	18	干部	government staff	2	4	2005.11.3	2005.11.7	4	motor摩托车撞伤	开口2cm，开口左偏，左侧颧弓凹陷畸形	左颌面部肿胀，左眼球结膜充血水肿，眶周瘀斑				2	2	45	1	2	1	2	2	2	2	2	2	2	2	2	2	2	2	2	2	2	2	1
##		120	80					100538	2006.2.5	2006.2.20	15	工程师	worker	2	1	2006.1.16	2006.2.8	23	car车祸致左颌面外伤	开口2cm，左侧面部局部凹陷	左颊面部皮肤淤血，左上眼睑、巩膜淤血				2	2	37	1	2	1	2	2	2	2	2	2	2	2	2	2	2	2	2	2	2	2	1
##		135	85					118209	2007.7.2	2007.7.17	15	工人	worker	2	3	2007.6.27	2007.7.6	10	car乘车时发生追尾撞击左面部	开口度2.5cm，右侧开合，左侧早接触	左眶部淤血				2	1	19	1	2	1	2	2	2	2	2	2	2	2	2	2	2	2	2	2	2	1	2
##		95	59					138492	2008.10.31	2008.11.14	14	无业	unemployed	2	2	2008.10.21	2008.11.5	15	other外伤致左面部	开口2cm，左颧部凹陷	左眶外侧瘢痕				2	1	30	1	2	1	2	2	2	2	2	2	2	2	2	2	2	2	2	2	2	2	1
##		135	100					127684	2008.2.27	2008.3.17	19	无业	unemployed	2	4	2008.2.7	2008.3.5	27	car车祸致颌面外伤	开口4cm，前牙早接触，颌面部不对称，左眶上区，颧部明显凹陷	左眶下区，左颧部瘢痕，左眶周肿大，左瞳孔反射迟钝，复视，视力减弱，左侧额部颧面部麻木感				2	1	50	1	2	1	2	2	2	2	2	2	2	2	2	2	2	2	2	2	2	2	1
##		123	79	15	20	10	20	140394	2008.12.30	2009.1.15	16	无业	unemployed	1	2	2008.12.30	2009.1.4	5	assault不慎被钝器击伤左侧面部	开口4cm，	左眶下区及鼻旁区瘀斑				2	1	48	1	2	1	2	2	2	2	2	2	2	2	2	2	2	2	2	2	2	2	1
##		118	76	5	2			146499	2009.6.11	2009.4.3	22	无业	unemployed	2	4	2009.5.28	2009.6.19	22	car车祸致头面部外伤	左侧眶下区凹陷	左眶下区皮肤，左上牙龈麻木，复视，眼珠内下陷，眶周皮下，结膜下出血性瘀斑，左眶下可见3cm长瘢痕				2	1	16	1	2	1	2	2	2	2	2	2	2	2	2	2	2	2	2	2	2	2	1
##		90	60	3	10				2005.8.29	2005.9.9	11	农民	peasant	2	1	2005.8.15	2005.9.1	17	car车祸	开口2.5cm，左侧颌面部塌陷，左后牙早接触，前牙开合，左眶下区麻木	左眶下伤口已缝合				2	1	31	1	2	1	2	2	2	2	2	2	2	2	2	2	2	2	2	2	2	2	1
##		108	65						2000.10.18	2000.10.27	9	保安	company staff	2	7	2000.10.8	2000.10.23	15	assault 打架致左面部外伤	开口2.5cm，双侧面部不对称，左颧弓部凹陷	左眶下瘀斑				2	1	38	1	2	1	2	2	2	2	2	2	2	2	2	2	2	2	2	2	2	2	1
##		120	75	10	2			139859	2008.12.9	2008.12.19	10	学生	student	2	5	2008.12.5	2008.12.11	6	other外伤及左面部	开口3.5cm，左颧骨凹陷	左眶周青紫				2	1	20	1	2	1	2	2	2	2	2	2	2	2	2	2	2	2	2	2	2	2	1
##		121	79	10	3			127544	2008.2.25	2008.3.3	14	工人	worker	2	1	2008.2.18	2008.2.29	11	motor骑摩托车与汽车相撞	开口2cm，左颧部内陷	左眶周淤血				2	1	18	1	2	1	2	2	2	2	2	2	2	2	2	2	2	2	2	2	2	2	1
##		130	80					124258	2007.11.19	2007.11.28	9	学生	student	2	3	2007.11.7	2007.11.21	14	assault被他人撞于花坛护栏	开口3.7cm，左颧面部塌陷	左眶周淤血，左眶下区皮肤麻木				2	1	18	1	2	1	2	2	2	2	2	2	2	2	2	2	2	2	2	2	2	2	1
##		100	70					45469	2002.12.2	2002.12.16	14	学生	student	2	6	2002.11.30	2002.12.4	4	other 因外伤致右颧上颌外伤	左颧面部塌陷	左眶周淤血青紫肿胀				2	1	16	1	2	1	2	2	2	2	2	2	2	2	2	2	2	2	2	2	2	2	1
##		110	70	10	10			124681	2007.11.22	2007.12.6	14	司机	driver	2	7	2007.11.18	2007.11.27	9	fall ground不慎跌倒致左面部受伤	双侧面部不对称，左侧颧弓区塌陷，	左眶周瘀斑				2	1	34	1	2	1	2	2	2	2	2	2	2	2	2	2	2	2	2	2	2	2	1
##		110	70	10	15			151619/000842	2009.9.16	2009.9.25	10	无业	unemployed	2	1	2009.9.7	2009.9.18	11	motor骑摩托车与汽车相撞后摔伤	开口1.5cm，左侧颧面部塌陷	左眶周瘀斑，左眼结膜下出血				2	1	33	1	2	1	2	2	2	2	2	2	2	2	2	2	2	2	2	2	2	2	1
##		100	70	n	2				2006.2.7	2006.2.17	10	学生	student	1	2	2006.1.31	2006.2.10	10	car车祸	开口2cm	左眉部颧部皮肤伤口，左眼结膜下充血				2	1	20	1	2	1	2	2	2	2	2	2	2	2	2	2	2	2	2	2	2	2	1
##		90	60					134143	2008.7.25	2008.8.8	14	司机	driver	2	7	2008.6.15	2008.7.30	45	car车祸致颌面部及左上肢骨折	开口2.5cm，左后牙早接触，右后牙开合，面部不对称，左眶周凹陷	左面部斑痕，左下眼睑外翻				2	1	27	1	2	1	2	2	2	2	2	2	2	2	2	2	2	2	2	2	2	2	1
##		110	70						2005.7.4	2005.7.18	15	无业	unemployed	2	6	2005.6.4	2005.7.7	33	car车祸伤	开口2cm，左侧后牙早接触，前牙开合	左面部多处疤痕（多处挫伤）				2	2	44	1	2	1	2	2	2	2	2	2	2	2	2	2	2	2	2	2	2	2	1
##		115	63	n	n			41165	2001.12.24	2002.1.7	14	工人	worker	2	7	2001.12.23	2001.12.30	7	assault 不慎被铁骑击伤面部	开口1cm，	左面部及颊粘膜外伤缝合，左面部肿胀明显，左球结膜充血				2	1	44	1	2	1	2	2	2	2	2	2	2	2	2	2	2	2	2	2	2	2	1
##		110	70	20	2			48467	2003.9.16	2003.9.27	11	司机	driver	2	7	2003.9.14	2003.9.23	9	assault 被人用石块击伤左面部	咬合紊乱，右侧及前牙开合，左侧后牙早接触	左面部弥漫性肿胀，左眼上下眼睑淤血明显，面部挫裂伤已缝合				2	1	22	1	2	1	2	2	2	2	2	2	2	2	2	2	2	2	2	2	2	2	1
##		150	80	10	30			154639	2009.12.9	2009.12.28	19	农民	peasant	2	3	2009.12.2	2009.12.14	12	work工伤致左面部肿胀疼痛	前牙及左侧后牙对刃，左颧部塌陷	左面部软组织创口已缝合				2	1	42	1	2	1	2	2	2	2	2	2	2	2	2	2	2	2	2	2	2	2	1
##		90	60						2002.10.6	2002.10.15	9	商人	economic active	2	3	2002.10.2	2002.10.9	7	car 车祸致伤左侧面部		左面部肿胀				2	1	39	1	2	1	2	2	2	2	2	2	2	2	2	2	2	2	2	2	2	1	2
##		140	90					42507	2002.5.5	2002.5.20	15	干部	government staff	2	6	2002.5.4	2002.5.14	10	fall ground 走路时摔倒伤及左面部	开口1.5cm，	左面部肿胀，左眶下区麻木				2	1	40	1	2	1	2	2	2	2	2	2	2	2	2	2	2	2	2	2	2	2	1
##		90	60					125738	2007.12.24	2008.1.7	15	电工	worker	2	5	2007.12.7	2007.12.27	20	car车祸致左面部伤	鼻根部，左颧面部塌陷畸形	左面部肿胀在外院治疗				2	1	17	1	2	1	2	2	2	2	2	2	2	2	2	2	2	2	2	2	2	2	1
##		130	80					145359	2009.5.8	2009.5.25	17	会计	economic active	2	3	2009.5.6	2009.5.14	8	fall ground不慎摔倒，面部着地	开口2cm，前牙开合，后牙早接触	左面颊部挫伤，右颧面部，颏部皮肤裂伤，舌尖至舌缘3cm的裂				2	1	41	1	2	1	2	2	2	2	2	2	2	2	2	2	2	2	2	2	2	2	1
##		110	60					146113	2009.6.2	2009.6.15	13	修理工	worker	2	2	2009.5.19	2009.6.5	17	car被汽车撞伤	开口3cm，	左颧部隆起，压痛，额部，眶下区皮肤挫裂伤瘢痕				2	1	16	1	2	1	2	2	2	2	2	2	2	2	2	2	2	2	2	2	2	2	1
##		120	80					120072	2007.8.1	2007.8.9	8	学生	student	2	3	2007.7.11	2007.8.3	23	car车祸致颌面部外伤		左颧部稍塌陷，眶周轻度淤青，眶下触诊麻木，左眼结膜红				2	1	17	1	2	1	2	2	2	2	2	2	2	2	2	2	2	2	2	2	2	2	1
##		120	70			1	1	120495	2007.8.16	2007.8.21	5	工人	worker	2	3	2007.8.1	2007.8.17	16	assault打架致右面部受伤	开口2cm，左颧弓塌陷	左颧骨颧弓M型骨折				2	1	21	1	2	1	2	2	2	2	2	2	2	2	2	2	2	2	2	2	2	1	2
##		90	63						2001.1.19	2001.1.22	4	无业	unemployed	2	2	2001.1.16	2001.1.20	4	car 不慎车祸伤及左面部	开口3cm，左颧面部塌陷	左颧面部皮肤淤血，左眶周淤血青紫				2	2	30	1	2	1	2	2	2	2	2	2	2	2	2	2	2	2	2	2	2	2	1
##		110	60						2004.10.8	2004.10.18	10	无业	unemployed	2	4	2004.7.8	2004.10.10	90	car 车祸面部着地	左侧颧面部稍塌陷	左颧面部外伤瘢痕				2	2	21	1	2	1	2	2	2	2	2	2	2	2	2	2	2	2	2	2	2	2	1
##		110	70					140845	2009.1.12	2009.1.28	19	无业	unemployed	2	5	2009.1.2	2009.1.21	9	car车祸	开口2cm，左颧面部塌陷	左颧面部与鼻部软组织伤，鼻左侧皮肤右麻木感，眶周红肿				2	2	21	1	2	1	2	2	2	2	2	2	2	2	2	2	2	2	2	2	2	2	1
##		120	70	10	n	4	n	114261	2007.3.12	2007.3.21	9	司机	driver	2	6	2007.3.10	2007.3.16	6	other外伤	面部不对称	左颧面部肿胀				2	1	24	1	2	1	2	2	2	2	2	2	2	2	2	2	2	2	2	2	2	2	1
##				25	30	3	30	47302	2003.7.9	2003.8.29	24	环卫工人	worker	1	3	2003.7.9	2003.7.21	12	assault 不慎被环卫车车门撞伤	开口2.5cm，双侧面部不对称，左侧牙早接触，右侧牙开合，咬合紊乱	左颧面部肿胀，左眶区青紫，熊猫眼，眼结膜充血红肿，不能怎样，左颧面部软组织撕裂伤已缝合				2	1	48	1	2	1	2	2	2	2	2	2	2	2	2	2	2	2	2	2	2	2	1
##		123	73					139147	2008.11.18	2008.12.1	13	打工	migrant workers	2	6	2008.10.25	2008.11.20	26	motor骑摩托车与面包车相撞	开口2.5cm，右侧后牙开合	左颧面部肿胀包块				2	1	21	1	2	1	2	2	2	2	2	2	2	2	2	2	2	2	2	2	2	2	1
##		100	70					53803	2005.1.17	2005.1.27	11	司机	driver	2	5	2004.12.17	2005.1.19	33	motor骑摩托车摔倒	开口0.7cm	左上唇撕裂				2	1	31	1	2	1	2	2	2	2	2	2	2	2	2	2	2	2	2	2	2	2	1
##		140	80					49040/49046	2003.11.24	2003.12.5	11	干部	government staff	2	5	2003.10.24	2003.11.27	34	car 车祸致头面部外伤	开口1.5cm，开口偏左，左面部塌陷	左上颌区牙齿麻木，左额部长4cm瘢痕				2	1	63	1	2	1	2	2	2	2	2	2	2	2	2	2	2	2	2	2	2	2	1
##		110	70	30	3			109848	2006.10.16	2006.10.30	15	个体	economic active	2	5	2006.10.6	2006.10.19	13	car车祸	张口度2.5cm	左上睑肿胀，淤血				2	1	25	1	2	1	2	2	2	2	2	2	2	2	2	2	2	2	2	2	2	2	1
##		90	60					44627	2002.9.26	2002.10.8	12	学生	student	2	4	2002.9.19	2002.9.29	10	assault 左面部被贴撬柄击中		左眼睑充血，下睑轻度肿胀				2	1	18	1	2	1	2	2	2	2	2	2	2	2	2	2	2	2	2	2	2	2	1
##		120	80	20	30	2	30	129902	2008.4.22	2008.5.6	14	工人	worker	2	2	2008.4.15	2008.4.25	10	fall high工作中自高处摔下	开口受限，左颧部凹陷	左眼睑及球结膜淤血				2	1	55	1	2	1	2	2	2	2	2	2	2	2	2	2	2	2	2	2	2	2	1
##		100	60					133032	2008.7.16	2008.7.31	15	农民	peasant	2	7	2008.6.29	2008.7.22	23	fall ground走路时不慎摔倒	开口1cm，左侧眶下区凹陷不平	左眼球结膜下瘀斑				2	1	17	1	2	1	2	2	2	2	2	2	2	2	2	2	2	2	2	2	2	2	1
##		101	69					42689	2002.5.22	2002.6.5	15	干部	government staff	2	6	2002.5.18	2002.5.29	11	car 车祸伤及面部	开口1.5cm，左侧后牙反合，其余牙开合，左颧部塌陷	左眼球内斜，结膜充血，眶周淤血				2	2	25	1	2	1	2	2	2	2	2	2	2	2	2	2	2	2	2	2	2	2	1
##		16	9						2000.1.1	2000.1.11	10	学生	student	2	7	1999.12.19	2000.1.5	17	assault 被他人用头撞伤左侧面部	两侧面部不对称，左侧面中部凹陷	左眼球轻度充血				2	1	15	1	2	1	2	2	2	2	2	2	2	2	2	2	2	2	2	2	2	2	1
##		90	60			0.5	18	53284	2004.11.2	2004.11.13	11	干部	government staff	1	1	2004.10.25	2004.11.5	11	other 右面部外伤	开口2.5cm，面部不对称	左眼上下眼睑淤血，熊猫眼，左眼结膜充血				2	1	42	1	2	1	2	2	2	2	2	2	2	2	2	2	2	2	2	2	2	2	1
##		100	70						2001.9.25	2001.10.6	11	教师	teacher	1	6	2001.9.15	2001.9.28	13	motor 骑摩托车不慎摔倒	开口1cm，	左眼淤血				2	1	34	1	2	1	2	2	2	2	2	2	2	2	2	2	2	2	2	2	2	2	1
##		110	70					105812	2006.7.13	2006.7.24	11	职员	company staff	2	3	2006.7.12	2006.7.17	5	bike骑车摔倒	开口度1.5cm，左颧部塌陷，咬合紊乱	左咬肌区肿胀压痛				2	2	32	1	2	1	2	2	2	2	2	2	2	2	2	2	2	2	2	2	2	1	2
##		90	60					CT143956	2005.8.16	2005.8.26	10	学生	student	2	6	2005.8.13	2005.8.18	5	bike骑自行车与人相撞		左右颞部肿胀，皮肤青紫，压痛明显				2	1	11	1	2	1	2	2	2	2	2	2	2	2	2	2	2	2	2	2	2	2	1
##		120	70					102417/102166	2006.3.23	2006.4.4	13	无业	unemployed	2	5	2006.3.17	2006.3.18	1	assault被人打伤	开口3.2cm	左侧头部、前胸、左臂处多处外伤				2	2	37	2	2	2	2	2	2	2	2	2	2	2	2	2	2	2	2	2	2	1	2
##		120	85					145192	2009.5.5	2009.5.11	6	职员	company staff	1	7	2009.4.26	2009.5.7	11	fall ground不慎跌倒面部着地	开口3.8cm，右侧颧弓凹陷					2	1	39	2	2	2	2	2	2	2	2	2	2	2	2	2	2	2	2	2	2	1	2
##		95	61			n	n		2001.3.19	2001.4.4	16	会计	economic active	2	1	2001.2.19	2001.3.27	37	fall high 不慎从楼梯上坠下	左侧颧面部稍塌陷					2	2	31	2	2	2	2	2	2	2	2	2	2	2	2	2	2	2	2	2	2	1	2
##		108	60					107912	2006.8.23	2006.9.6	14	会计	economic active	2	3	2006.8.16	2006.8.29	13	bike骑自行车摔倒	开口1.5cm，右侧颧面部稍塌陷					2	2	43	2	2	2	2	2	2	2	2	2	2	2	2	2	2	2	2	2	2	1	2
##		140	90	7	13	3	12	128233	2008.3.10	2008.3.25	15	干部	government staff	2	4	2008.2.28	2008.3.14	15	assault左颌面部爆炸伤	开口1cm，左颧弓塌陷					2	1	58	2	2	2	2	2	2	2	2	2	2	2	2	2	2	2	2	2	2	1	2
##		120	80	10	20	1	20	148555	2009.7.20	2009.7.31	11	干部	government staff	1	4	2009.7.16	2009.7.23	7	bike骑自行车不慎摔倒损伤颧面部	开口3.7cm，左侧颧弓塌陷					2	1	43	2	2	2	2	2	2	2	2	2	2	2	2	2	2	2	2	2	2	1	2
##		110	70					自带	2005.9.30	2005.10.9	9	军人	government staff	1	6	2005.9.10	2005.9.30	20	assault碰撞左面部	左面部塌陷畸形，面部不对称					2	1	30	2	2	2	2	2	2	2	2	2	2	2	2	2	2	2	2	2	2	1	2
##		120	77					131212	2008.6.3	2008.6.16	14	农民	peasant	2	6	2008.5.31	2008.6.5	5	assault左面部外伤	开口1.5cm，左侧颧弓区塌陷					2	1	42	2	2	2	2	2	2	2	2	2	2	2	2	2	2	2	2	2	2	1	2
##		135	88					40911	2001.10.19	2001.10.23	4	学生	student	1	1	2001.11.12	2001.11.21	9	sport 踢球时不慎撞伤右侧面部	双侧面部不对称，右侧颧面部塌陷					2	1	24	2	2	2	2	2	2	2	2	2	2	2	2	2	2	2	2	2	2	1	2
##		90	60						2005.4.28	2005.5.9	11	无业	unemployed	2	2	2005.4.5	2005.4.30	25	car车祸致左颌面外伤	开口1cm，左颌面部塌陷，颧弓处凹陷					2	2	44	2	2	2	2	2	2	2	2	2	2	2	2	2	2	2	2	2	2	1	2
##		120	80	20	n			109180	2006.9.25	2006.9.30	5	无业	unemployed	1	4	2006.9.21	2009.9.26	5	assault被人击伤	右颧部凹陷					2	1	31	2	2	2	2	2	2	2	2	2	2	2	2	2	2	2	2	2	2	1	2
##		100	70					120705	2007.8.21	2007.8.30	9	无业	unemployed	2	4	2007.6.21	2007.8.23	63	car被车撞伤颌面部	开口3.5cm，右颧部凹陷，双侧颞颌关节弹响					2	2	43	2	2	2	2	2	2	2	2	2	2	2	2	2	2	2	2	2	2	1	2
##		90	60	20	20	2	10	120446	2007.8.7	2007.8.14	7	无业	unemployed	1	1	2007.7.30	2007.8.9	10	car车祸	开口1.2cm，左关节区压痛，左颧面部凹陷					2	1	31	2	2	2	2	2	2	2	2	2	2	2	2	2	2	2	2	2	2	1	2
##		118	70	7	8			148548	2009.7.20	2009.7.28	8	无业	unemployed	2	5	2009.7.10	2009.7.22	12	other外伤打击致左侧颧面部塌陷	左颧弓塌陷					2	1	22	2	2	2	2	2	2	2	2	2	2	2	2	2	2	2	2	2	2	1	2
##		130	70					100225	2006.1.9	2006.1.18	10	工人	worker	2	6	2005.11.5	2006.1.11	6	motor被摩托车撞伤至左面部	开口2cm，左侧颧弓明显塌陷					2	1	31	2	2	2	2	2	2	2	2	2	2	2	2	2	2	2	2	2	2	1	2
##		99	70					42316	2002.4.15	2002.4.24	9	司机	driver	2	5	2002.3.15	2002.4.17	33	car 车祸致右面部外伤	开口3cm，					2	1	36	2	2	2	2	2	2	2	2	2	2	2	2	2	2	2	2	2	2	2	1
##								40924	2001.11.22	2001.12.7	16	公务员	government staff	2	5	2001.11.2	2001.11.28	26	car 因交通事故致颜面部外伤	开口1.5cm，前牙开合，左颧面部塌陷					2	1	35	2	2	2	2	2	2	2	2	2	2	2	2	2	2	2	2	2	2	2	1
##		120	70					45939	2003.2.19	2003.2.25	6	警察	government staff	1	4	2003.2.13	2003.2.21	8	fall ground 不慎跌伤右面部	开口3.5cm，					2	1	38	2	2	2	2	2	2	2	2	2	2	2	2	2	2	2	2	2	2	2	1
##	支气管炎	100	70	6	6			102763	2006.4.10	2006.4.24	14	厨师	other	2	3	2006.4.5	2006.4.13	8	car车祸	左侧颧面部凹陷、左颧额缝、颧上颌缝、颧骨颧弓连接处有台阶感					2	1	25	2	2	2	2	2	2	2	2	2	2	2	2	2	2	2	2	2	2	2	1
##		110	65	15	10			51478	2004.7.9	2004.7.19	10	农民	peasant	1	5	2004.7.9	2004.7.13	4	bike 骑电动车时不慎被撞	开口2.5cm，右颧弓区凹陷明显					2	1	38	2	2	2	2	2	2	2	2	2	2	2	2	2	2	2	2	2	2	2	1
##		90	60	20	10				2005.8.1	2005.8.12	11	农民	peasant	2	7	2005.7.17	2005.8.4	18	motor骑摩托车与摩托车相撞	开口0.5cm，前牙开合，左颧部稍塌陷，轻微压痛					2	1	41	2	2	2	2	2	2	2	2	2	2	2	2	2	2	2	2	2	2	2	1
##		90	60	10	2			自带	2005.6.14	2005.6.25	11	学生	student	1	7	2005.6.5	2005.6.16	11	motor骑摩托车摔倒	开口2cm，左侧颧部凹陷					2	1	21	2	2	2	2	2	2	2	2	2	2	2	2	2	2	2	2	2	2	2	1
##		97	54					105252	2006.7.7	2006.8.4	28	无业	unemployed	2	4	2006.6.15	2006.7.26	43	car车祸摔伤	开口度0.6cm，两侧颧部凹陷					2	2	40	2	2	2	2	2	2	2	2	2	2	2	2	2	2	2	2	2	2	2	1
##		100	60					148569	2009.7.20	2009.8.3	14	无业	unemployed	2	2	2009.7.14	2009.7.22	8	bike骑车不慎摔伤	开口0.5cm，左颧弓凹陷					2	2	46	2	2	2	2	2	2	2	2	2	2	2	2	2	2	2	2	2	2	2	1
##		126	60	40	6			51600	2004.7.12	2004.8.2	21	工人	worker	2	4	2004.6.17	2004.7.19	32	other 左面部外伤	开口2.5cm，开口偏斜					2	1	40	2	2	2	2	2	2	2	2	2	2	2	2	2	2	2	2	2	2	2	1
##		100	70					102949	2006.4.17	2006.4.28	11	工人	worker	2	3	2006.4.5	2006.4.19	14	motor骑摩托车摔倒	张口一指、左颧部凹陷					2	2	34	2	2	2	2	2	2	2	2	2	2	2	2	2	2	2	2	2	2	2	1
##		124	84	n	n	n	n	38427	2001.4.26	2001.5.11	15	职员	company staff	2	1	2001.3.26	2001.4.28	33	car 被行驶汽车的反光镜撞击右侧颧面部	开口1.5cm，右颧面部塌陷					2	1	43	2	2	2	2	2	2	2	2	2	2	2	2	2	2	2	2	2	2	2	1
##		140	90	n	30	2	20	129082	2008.3.26	2008.4.11	16	农民	peasant	2	3	2008.3.19	2008.4.1	13	car车祸致伤左侧颌面部	开口2cm，左颧面部塌陷					2	1	60	2	2	2	2	2	2	2	2	2	2	2	2	2	2	2	2	2	2	2	1
##		110	80					105851	2006.7.14	2006.7.31	17	无业	unemployed	2	2	2006.7.4	2006.7.18	14	motor骑摩托车摔倒	开口度2cm，面部不对称					2	1	31	2	2	2	2	2	2	2	2	2	2	2	2	2	2	2	2	2	2	2	1
##		120	70	20	5			104552	2006.10.11	2006.10.23	13	工人	worker	2	1	2006.10.9	2006.10.13	4	car车祸	开口3cm，右眶下青紫，骨摩擦音					2	1	21	2	2	2	2	2	2	2	2	2	2	2	2	2	2	2	2	2	2	2	1
##		110	70						2009.4.27	2009.5.8	11	农民	peasant	2	1	2009.4.20	2009.5.8（患者自行要求出院）	18	fall ground摔伤	开口3.5cm，颌面部不对称，右侧颧面部凹陷畸形					2	2	41	2	2	2	2	2	2	2	2	2	2	2	2	2	2	2	2	2	2	2	1
##		112	80					41045	2001.11.19	2001.12.6	17	无业	unemployed	2	1	2001.11.19	2001.11.26	7	other 十个月前不慎撞伤左颧面部	开口3cm，面部不对称，左侧颧弓凹陷					2	2	26	2	2	2	2	2	2	2	2	2	2	2	2	2	2	2	2	2	2	2	1
##		100	70					144193	2009.4.7	2009.4.20	13	学生	student	2	3	2009.2.25	2009.4.9	12	bike骑车摔倒面部着地	开口2.5cm，面部左右不对称，右侧眶下区凹陷畸形					2	1	18	2	2	2	2	2	2	2	2	2	2	2	2	2	2	2	2	2	2	2	1
[truncated: 68 more columns]
